# Supplementary material for: Lipid Body Dynamics in Shoot Meristems: Production, Enlargement, and Putative Organellar Interactions and Plasmodesmal Targeting
Source: Front Plant Sci. 2021 Jul 21;12:674031. doi: 10.3389/fpls.2021.674031 (PMC8335594; doi:10.3389/fpls.2021.674031)
Supplement: Supplementary file 11 [file Table_1.xlsx]

## Sheet: Sheet1
Table S1: Populus trichocarpa lipid body fraction proteins identified to be present in all 3 biological replicates.
3 biological samples combined, Samples Report created on 02/05/2020								Total Unique Peptide Count			Total Unique Spectrum Count
#	Visible?	Populus trichocarpa Identified Proteins	Accession Number	Alternate ID (V.3)	Molecular Weight	BlastP of A.thaliana	Arabidopsis Gene Name	Bio 1	Bio 2	Bio 3	Bio 1	Bio 2	Bio 3
1	TRUE	Uncharacterized protein	A0A2K1X5W6_POPTR	Potri.017G101100	567 kDa	AT3G02260	ASA1, polar auxin transport protein (BIG)	15	15	13	15	15	13
2	TRUE	Uncharacterized protein	A0A2K2BXU3_POPTR	Potri.001G148800	489 kDa	AT4G17140	pleckstrin homology (PH) domain-containing protein	44	29	7	51	31	7
3	TRUE	Uncharacterized protein	A0A2K1ZEV1_POPTR	Potri.008G100600	477 kDa	AT1G48090	calcium-dependent lipid-binding family protein	2	2	2	2	2	2
4	TRUE	Uncharacterized protein	A0A3N7G810_POPTR	Potri.019G024200	287 kDa	AT1G64790	ILITYHIA, NON-RESPONDING TO OXYLIPINS 7	25	15	16	26	15	18
5	TRUE	Uncharacterized protein	A0A2K2C4L7_POPTR	Potri.001G274500	199 kDa	AT2G26780	ARM repeat superfamily protein	8	2	2	8	2	2
6	TRUE	Uncharacterized protein	A0A2K2A5X9_POPTR	Potri.006G216900	198 kDa	AT3G43300	ATMIN7 BIG5, BREFELDIN A-INHIBITED GUANINE NUCLEOTIDE-EXCHANGE PROTEIN 5	17	17	3	18	17	3
7	TRUE	Clathrin heavy chain	B9HND7_POPTR	Potri.009G073300	193 kDa	AT3G11130	ATCHC1, Clathrin Heavy Chain 1	55	63	38	71	81	47
8	TRUE	Uncharacterized protein	A0A2K2B054_POPTR	Potri.003G018900	187 kDa	AT1G71220	EBS1, EMS-MUTAGENIZED BRI1 SUPPRESSOR 1	34	26	3	42	30	3
9	TRUE	Uncharacterized protein	U5G8C1_POPTR	Potri.007G041000	175 kDa	AT3G50590	Transducin/WD40 repeat-like superfamily protein	3	5	2	3	5	2
10	TRUE	Uncharacterized protein	A0A2K1YNT9_POPTR	Potri.010G044100	166 kDa	AT1G10760	GWD,GWD1,SEX1,SOP,SOP1, Pyruvate phosphate dikinase	29	20	22	37	26	24
11	TRUE	Uncharacterized protein	A0A2K2BSI3_POPTR	Potri.001G048900	161 kDa	AT1G15520	ABCG40, ABC transporter G family member 40	36	22	13	48	27	17
12	TRUE	Uncharacterized protein	A0A2K2AW14_POPTR	Potri.004G171600	154 kDa	AT3G16620	ATTOC120, translocon outer complex protein 120	26	17	2	28	17	2
13	TRUE	Coatomer subunit alpha	A0A2K1XJ86_POPTR	Potri.015G069700	137 kDa	AT1G62020	Coatomer, alpha subunit-1	48	36	9	59	49	9
14	TRUE	Uncharacterized protein	A0A2K2AZ00_POPTR	Potri.004G229300	134 kDa	AT2G02560	ATCAND1, cullin-associated and neddylation dissociated protein 1	20	19	6	22	19	7
15	TRUE	Uncharacterized protein	A0A2K2A4Z4_POPTR	Potri.006G198300	131 kDa	AT5G06600	UBP12, ubiquitin-specific protease 12	12	10	3	12	12	3
16	TRUE	Uncharacterized protein	A0A2K2BLC1_POPTR	Potri.002G194000	131 kDa	AT3G62360	T12C14_60, Carbohydrate-binding-like fold	15	10	7	20	12	9
17	TRUE	Uncharacterized protein	A0A2K1Z9Y2_POPTR	Potri.008G012600	129 kDa	AT5G06600	UBP12, ubiquitin-specific protease 12	15	11	4	15	13	4
18	TRUE	Uncharacterized protein	A0A2K1XVX6_POPTR	Potri.014G147900	128 kDa	AT5G26570	ATGWD3, Phosphoglucan, water dikinase, chloroplastic	18	12	7	21	12	8
19	TRUE	Uncharacterized protein	A0A2K1Y3A3_POPTR	Potri.013G088600	125 kDa	AT5G17020	XPO1, Protein EXPORTIN 1A	17	11	5	19	11	5
20	TRUE	Uncharacterized protein	B9GY72_POPTR	Potri.003G220100	124 kDa	AT5G19820	emb2734, importin	13	16	3	15	19	3
21	TRUE	Uncharacterized protein	B9HNU7_POPTR	Potri.009G055400	123 kDa	AT3G63460	SEC31B, Protein transport protein SEC31 homolog B	17	17	4	20	19	6
22	TRUE	Uncharacterized protein	A0A2K1Z4D9_POPTR	Potri.009G075700	121 kDa	AT2G30110	ATUBA1, Ubiquitin-activating enzyme E1 1	27	23	6	28	25	8
23	TRUE	Uncharacterized protein	A0A3N7FQV3_POPTR	Potri.011G058500	121 kDa	AT5G46070	Guanylate-binding family protein	4	4	3	4	4	4
24	TRUE	Uncharacterized protein	A0A2K1ZFL3_POPTR	Potri.008G114200	119 kDa	AT1G68750	ATPPC4, Phosphoenolpyruvate carboxylase 4	8	5	5	8	5	7
25	TRUE	Uncharacterized protein	B9I4Y6_POPTR	Potri.012G037100	118 kDa	AT1G48410	AGO1, Protein argonaute 1	10	10	7	10	11	8
26	TRUE	Uncharacterized protein	A0A2K1WZW3_POPTR	Potri.018G124700	117 kDa	AT5G20280	SPS1, Sucrose-phosphate synthase 1	15	7	7	18	8	7
27	TRUE	Uncharacterized protein	B9HPP7_POPTR	Potri.009G025700	117 kDa	AT1G07670	ATECA4, Calcium-transporting ATPase 4, endoplasmic reticulum-type	16	8	2	17	8	2
28	TRUE	Uncharacterized protein	B9HTM3_POPTR	Potri.010G209000	116 kDa	At5g65750	2-oxoglutarate dehydrogenase, E1 component	42	30	26	59	40	33
29	TRUE	Alpha-1,4 glucan phosphorylase	A0A2K2ATL9_POPTR	Potri.004G123600	115 kDa	AT3G29320	PHS1, Alpha-glucan phosphorylase 1	17	10	3	18	11	3
30	TRUE	Eukaryotic translation initiation factor 3 subunit A	A0A2K1XZ84_POPTR	Potri.013G011900	115 kDa	AT4G11420	ATEIF3A-1, Eukaryotic translation initiation factor 3 subunit A	11	5	6	13	6	8
31	TRUE	AP-2 complex subunit	B9HQK6_POPTR	Potri.009G150300	113 kDa	AT5G22780	ALPHAC-AD, AP-2 complex subunit alpha-2	9	12	2	9	12	2
32	TRUE	Uncharacterized protein	A0A2K1WT91_POPTR	Potri.019G127000	111 kDa	AT1G06950	ATTIC110, Protein TIC110	20	19	2	23	21	2
33	TRUE	Uncharacterized protein	A0A2K2ABR8_POPTR	Potri.005G049100	111 kDa	AT4G32640	Protein transport protein Sec24-like	4	2	2	6	3	2
34	TRUE	Uncharacterized protein	U5GXD4_POPTR	Potri.001G391900	111 kDa	AT3G14940	ATPPC3, Phosphoenolpyruvate carboxylase 3	53	50	34	69	68	42
35	TRUE	Alanine--tRNA ligase	A0A2K2AE48_POPTR	Potri.005G094300	110 kDa	AT1G50200	ALATS, Alanine--tRNA ligase	11	7	2	11	7	2
36	TRUE	Uncharacterized protein	A0A2K1WVJ7_POPTR	Potri.018G039800	110 kDa	AT5G11560	Catalytics, Putative uncharacterized protein	11	5	5	11	5	5
37	TRUE	26S proteasome non-ATPase regulatory subunit 1 homolog	B9IJG7_POPTR	Potri.017G054400	109 kDa	AT2G32730	RPN2A, 26S proteasome non-ATPase regulatory subunit 1 homolog A	16	10	5	21	12	5
38	TRUE	Uncharacterized protein	A0A2K2A8N6_POPTR	Potri.006G262700	109 kDa	AT2G25140	CLPB4, Chaperone protein, mitochondrial	46	39	2	57	47	2
39	TRUE	Aconitate hydratase	U5FXE4_POPTR	Potri.002G229200	108 kDa	AT2G05710	ACO3, Aconitate hydratase 3, mitochondrial	27	30	13	47	56	22
40	TRUE	Uncharacterized protein	B9I8Z3_POPTR	Potri.014G100000	108 kDa	AT2G46520	Exportin-2	8	10	2	8	10	2
41	TRUE	Ribonuclease	B9ICC8_POPTR	Potri.015G109300	108 kDa	AT5G07350	AtTudor1, Ribonuclease TUDOR 1	34	24	3	42	30	3
42	TRUE	Uncharacterized protein	A0A2K1XN19_POPTR	Potri.015G145700	108 kDa	AT5G23890	GPI-anchored adhesin-like protein	3	3	3	3	4	3
43	TRUE	Coatomer subunit beta	B9N680_POPTR	Potri.006G273300	106 kDa	AT4G31480	Coatomer subunit beta-1	25	19	4	34	27	4
44	TRUE	Plasma membrane ATPase	A0A2K1XJ11_POPTR	Potri.015G066000	105 kDa	AT5G62670	AHA11, ATPase 11, plasma membrane-type	48	36	11	60	46	15
45	TRUE	Plasma membrane ATPase	A0A2K2BYL0_POPTR	Potri.001G161400	105 kDa	AT1G17260	AHA10, ATPase 10, plasma membrane-type	29	22	8	42	30	8
46	TRUE	Eukaryotic translation initiation factor 3 subunit C	B9GQ78_POPTR	Potri.002G016900	103 kDa	AT3G56150	TIF3C1, Eukaryotic translation initiation factor 3 subunit C	14	16	5	15	18	5
47	TRUE	Uncharacterized protein	A0A2K1XL42_POPTR	Potri.015G105100	103 kDa	AT5G50920	CLPC1, Chaperone protein ClpC1, chloroplastic	34	35	4	46	50	4
48	TRUE	Lipoxygenase	A0A2K2BQT8_POPTR	Potri.001G015500	103 kDa	AT3G45140	LOX2, Lipoxygenase 2, chloroplastic	6	6	4	8	9	4
49	TRUE	Uncharacterized protein	U5GUY7_POPTR	Potri.001G219700	102 kDa	AT2G27040	AGo4, Protein argonaute 4	12	13	2	14	16	2
50	TRUE	Uncharacterized protein	A0A2K1XIK0_POPTR	Potri.015G056900	102 kDa	AT1G74310	ATHSP101, Heat shock protein	35	38	23	63	67	33
51	TRUE	Beta-adaptin-like protein	B9GKF2_POPTR	Potri.001G101400	100 kDa	AT4G23460	BETAC-AD, Beta-adaptin-like protein C	3	4	3	3	4	3
52	TRUE	Beta-galactosidase	B9N0S6_POPTR	Potri.017G057900	100 kDa	AT2G32810	BGAL9, Beta-galactosidase 9	10	11	3	13	13	4
53	TRUE	Uncharacterized protein	A0A2K2AWD7_POPTR	Potri.004G177700	99 kDa	AT2G16950	TRN1, Transportin-1	4	7	2	4	8	2
54	TRUE	Phospholipase D	A0A2K2AEV4_POPTR	Potri.005G105600	99 kDa	AT4G35790	PLDDELTA, Phospholipase D delta	2	2	3	2	2	3
55	TRUE	Uncharacterized protein	B9MSZ1_POPTR	Potri.006G141900	99 kDa	AT1G77550	tubulin-tyrosine ligases	4	2	2	4	2	2
56	TRUE	Aconitate hydratase O	B9N915_POPTR	Potri.007G060900	99 kDa	AT4G35830	ACO1, Aconitate hydratase 1	17	19	6	24	28	9
57	TRUE	Coatomer subunit gamma	B9H0P9_POPTR	Potri.004G153500	99 kDa	AT4G34450	Coatomer subunit gamma	30	41	6	34	47	8
58	TRUE	Uncharacterized protein	B9IQ90_POPTR	Potri.019G071400	98 kDa	AT3G02760	Histidine--tRNA ligase, cytoplasmic	7	5	3	7	5	3
59	TRUE	26S proteasome non-ATPase regulatory subunit 2 homolog	B9MYE3_POPTR	Potri.017G014800	97 kDa	AT2G20580	RPN1A, 26S proteasome non-ATPase regulatory subunit 2 homolog A	27	20	8	31	23	10
60	TRUE	Uncharacterized protein	A0A2K2B248_POPTR	Potri.003G056700	97 kDa	AT1G80410	EMB2753, N-terminal acetyltransferase A complex auxiliary subunit NAA15	12	16	4	13	17	4
61	TRUE	Uncharacterized protein	B9GZA1_POPTR	Potri.003G094500	97 kDa	AT4G17770	ATTPS5, trehalose phosphatase/synthase 5	11	8	2	12	8	2
62	TRUE	Uncharacterized protein	A0A2K2AM99_POPTR	Potri.005G251000	97 kDa	AT5G03650	SEB2.2, 1,4-alpha-glucan-branching enzyme 2-2	6	4	5	7	5	5
63	TRUE	Uncharacterized protein	B9IGG0_POPTR	Potri.016G123600	97 kDa	AT3G08943	ARM repeat superfamily protein	10	8	3	10	9	5
64	TRUE	Uncharacterized protein	B9I1Y1_POPTR	Potri.012G017500	97 kDa	AT5G53480	KPNB1, Importin subunit beta-1	11	15	3	12	19	4
65	TRUE	Uncharacterized protein	B9GEL5_POPTR	Potri.001G180100	94 kDa	AT1G79920	ATHSP70-15, Heat shock 70 kDa protein 15	44	34	22	61	46	25
66	TRUE	Uncharacterized protein	B9H4Z6_POPTR	Potri.005G241100	94 kDa	AT4G24190	AtHsp90-7, Endoplasmin homolog	33	29	18	56	52	24
67	TRUE	Uncharacterized protein	B9HH10_POPTR	Potri.007G065700	94 kDa	AT1G56070	LOS1, Elongation factor 2	37	31	25	69	54	37
68	TRUE	V-type proton ATPase subunit A	A0A2K1Z6Q8_POPTR	Potri.009G121400	93 kDa	AT4G39080	VHA-a3, V-type proton ATPase subunit a3	11	7	2	12	9	2
69	TRUE	Beta-adaptin-like protein	B9H9C3_POPTR	Potri.006G243100	93 kDa	AT5G11490	BETAA_AD; Beta-adaptin-like protein A	4	7	2	6	9	2
70	TRUE	Sucrose synthase (SuSy3)	B9GSC7_POPTR	Potri.002G202300	93 kDa	AT4G02280	ATSUS3, Sucrose synthase 3	17	12	12	21	18	16
71	TRUE	V-type proton ATPase subunit a	B9H0V7_POPTR	Potri.004G160400	93 kDa	AT2G28520	VHA-a1, V-type proton ATPase subunit a1	14	7	3	16	8	3
72	TRUE	Sucrose synthase	U5GAL7_POPTR	Potri.006G136700	92 kDa	AT3G43190	ATSUS4, sucrose synthase 4	38	36	15	57	57	22
73	TRUE	Uncharacterized protein	B9HX34_POPTR	Potri.010G146800	92 kDa	AT4G16180	Transmembrane protein	9	6	3	10	8	3
74	TRUE	Phospholipase D	B9GH43_POPTR	Potri.001G193000	92 kDa	AT1G52570	PLDALPHA2, Phospholipase D alpha 2	25	22	11	41	37	16
75	TRUE	Uncharacterized protein	A0A2K1ZT36_POPTR	Potri.007G118300	91 kDa	AT4G33650	DRP3A, Dynamin-related protein 3A	21	20	5	23	21	5
76	TRUE	Uncharacterized protein	U5GG57_POPTR	Potri.004G190900	90 kDa	AT5G17920	ATMS1, 5-methyltetrahydropteroyltriglutamate--homocysteine methyltransferase 1	49	45	25	78	72	38
77	TRUE	Uncharacterized protein	A0A2K1XWV3_POPTR	Potri.014G164900	90 kDa	AT3G07770	AtHsp90-6, Heat shock protein 90-6, mitochondrial	18	18	2	25	25	2
78	TRUE	Uncharacterized protein	B9I3G9_POPTR	Potri.012G088200	90 kDa	AT3G09840	ATCDC48A, CELL DIVISION CYCLE 48A (CDC48s are very closely related)	56	62	7	76	88	7
79	TRUE	Uncharacterized protein	B9GMY2_POPTR	Potri.001G072800	89 kDa	AT3G46740	TOC75-3, Protein TOC75-3, chloroplastic	16	8	8	19	10	9
80	TRUE	Terpene cyclase/mutase family member	A0A2K1XNB0_POPTR	Potri.014G001500	88 kDa	AT1G78955	CAMS1, Camelliol C synthase	9	16	27	12	22	49
81	TRUE	Terpene cyclase/mutase family member	A0A2K2BSJ5_POPTR	Potri.001G049100	87 kDa	AT1G78950	Terpenoid cyclases family protein	9	12	2	10	17	2
82	TRUE	Uncharacterized protein	B9ILS7_POPTR	Potri.018G086000	87 kDa	AT5G19690	STT3A, staurosporin and temperature sensitive 3-like A	2	2	2	2	2	2
83	TRUE	Uncharacterized protein	B9HHE3_POPTR	Potri.007G123400	86 kDa	AT5G40390	SIP1, Raffinose synthase family protein	3	3	2	3	3	2
84	TRUE	Uncharacterized protein	A0A2K1R7U9_POPTR	Potri.T070100	85 kDa	AT3G03780	ATMS2, 5-methyltetrahydropteroyltriglutamate--homocysteine methyltransferase 2	32	33	9	48	53	10
85	TRUE	Uncharacterized protein	A0A2K1XH48_POPTR	Potri.015G028300	83 kDa	AT1G34130	STT3B, Dolichyl-diphosphooligosaccharide--protein glycosyltransferase subunit STT3B	11	8	3	11	8	3
86	TRUE	Uncharacterized protein	B9N401_POPTR	Potri.005G001200	83 kDa	AT5G26710	Glutamate--tRNA ligase, cytoplasmic	8	4	6	8	4	7
87	TRUE	Eukaryotic translation initiation factor 3 subunit B	U5FI58_POPTR	Potri.018G015200	83 kDa	AT5G27640	ATEIF3B-1, Eukaryotic translation initiation factor 3 subunit B	24	18	7	32	20	7
88	TRUE	Uncharacterized protein	B9HJR1_POPTR	Potri.008G145600	82 kDa	AT5G26830	THRRS, Threonine--tRNA ligase, mitochondrial 1	12	9	4	13	10	4
89	TRUE	Uncharacterized protein	B9GJG0_POPTR	Potri.001G358300	82 kDa	AT1G30360	ERD4, CSC1-like protein ERD4	9	5	5	12	6	5
90	TRUE	Uncharacterized protein	A9P7Z7_POPTR	Potri.014G068200	81 kDa	AT2G45290	TKL-2, Transketolase-2, chloroplastic	15	13	9	20	14	9
91	TRUE	Pyrophosphate-energized vacuolar membrane proton pump family protein	A9PFH8_POPTR	Potri.018G122700	80 kDa	AT1G15690	ATAVP3, Pyrophosphate-energized vacuolar membrane proton pump 1	25	21	11	36	30	12
92	TRUE	Uncharacterized protein	A9PGU4_POPTR	Potri.006G002800	80 kDa	AT5G56000	AtHsp90.4, Heat shock protein 90-4	69	61	28	118	109	34
93	TRUE	Uncharacterized protein	B9H3E2_POPTR	Potri.004G082800	80 kDa	AT5G37510	EMB1467, NADH dehydrogenase [ubiquinone] iron-sulfur protein 1, mitochondrial	28	26	18	36	33	22
94	TRUE	Uncharacterized protein	A0A2K1XX64_POPTR	Potri.014G169400	80 kDa	AT2G04350	LACS8, Long chain acyl-CoA synthetase 8	5	5	4	6	6	4
95	TRUE	Uncharacterized protein	B9GL16_POPTR	Potri.001G087300	80 kDa	AT1G64550	ABCF3, ABC transporter F family member 3	2	4	2	2	4	2
96	TRUE	Uncharacterized protein	B9HXS9_POPTR	Potri.010G011900	80 kDa	AT3G06860	MFP2, Peroxisomal fatty acid beta-oxidation multifunctional protein MFP2	30	25	11	36	30	13
97	TRUE	Acyl-coenzyme A oxidase	A0A2K1WRX5_POPTR	Potri.019G092600	79 kDa	AT1G06290	ACX3, Acyl-coenzyme A oxidase 3, peroxisomal	21	13	3	21	15	3
98	TRUE	Uncharacterized protein	B9IF31_POPTR	Potri.015G088300	79 kDa	AT4G24800	MRF3, MA3 domain containing translation regulatory factor 3	23	15	4	27	18	5
99	TRUE	Uncharacterized protein	A0A2K1WXU5_POPTR	Potri.018G082900	79 kDa	AT4G29010	AIM1, Peroxisomal fatty acid beta-oxidation multifunctional protein	19	17	16	27	23	20
100	TRUE	Delta-1-pyrroline-5-carboxylate synthase	B9HT60_POPTR	Potri.010G198400	78 kDa	AT3G55610	P5CS2, Delta-1-pyrroline-5-carboxylate synthase 2	10	4	3	10	4	3
101	TRUE	Uncharacterized protein	B9GMU1_POPTR	Potri.001G067800	77 kDa	AT1G29880	Glycine--tRNA ligase, mitochondrial 1	26	18	7	28	19	8
102	TRUE	Uncharacterized protein	A0A2K2AI92_POPTR	Potri.005G177500	76 kDa	AT1G77590	LACS9, Long chain acyl-CoA synthetase 9, chloroplastic (Lipid metabolism)	14	11	14	19	13	14
103	TRUE	Stromal 70 kDa heat shock-related family protein	U7E2Z8_POPTR	Potri.003G006300	75 kDa	AT5G49910	HSP70-7, Heat shock 70 kDa protein 7, chloroplastic	22	24	3	28	29	3
104	TRUE	Uncharacterized protein	B9H8P2_POPTR	Potri.005G226100	75 kDa	AT4G21150	HAP6, Dolichyl-diphosphooligosaccharide--protein glycosyltransferase subunit 2 (Lipid metabolism)	10	6	10	12	7	14
105	TRUE	Uncharacterized protein	B9GRP4_POPTR	Potri.002G036600	75 kDa	AT4G21150	HAP6, Dolichyl-diphosphooligosaccharide--protein glycosyltransferase subunit 2 (Lipid metabolism)	12	8	13	12	8	16
106	TRUE	Uncharacterized protein	B9GSW4_POPTR	Potri.002G192400	75 kDa	AT2G47240	LACS1, Long chain acyl-CoA synthetase 1	10	6	8	11	6	8
107	TRUE	Uncharacterized protein	A0A2K2BUZ6_POPTR	Potri.001G091900	74 kDa	AT4G23850	LACS4, Long chain acyl-CoA synthetase 4	9	7	5	10	8	5
108	TRUE	Uncharacterized protein	B9GXH9_POPTR	Potri.003G139700	74 kDa	AT4G11030	LACS5, Long chain acyl-CoA synthetase 5	7	5	5	8	6	5
109	TRUE	Uncharacterized protein	B9GL18_POPTR	Potri.001G087500	74 kDa	AT5G42020	BIP2, Heat shock protein 70 (Hsp 70) family protein	37	30	19	73	58	28
110	TRUE	Uncharacterized protein	A0A2K1XZK1_POPTR	Potri.013G018000	73 kDa	AT1G09080	BIP3, Heat shock protein 70 (Hsp 70) family protein	5	5	4	13	12	6
111	TRUE	Uncharacterized protein	B9GJ14_POPTR	Potri.001G285500	73 kDa	AT5G09590	HSP70-10, Heat shock 70 kDa protein 10, mitochondrial	27	25	4	40	37	4
112	TRUE	Uncharacterized protein	A0A2K2BPZ6_POPTR	Potri.002G262900	73 kDa	AT1G75140	Uncharacterized membrane protein	8	6	3	8	6	3
113	TRUE	Mitochondrial Rho GTPase	A0A2K1XZT8_POPTR	Potri.013G023100	72 kDa	AT5G27540	MIRO1, Mitochondrial Rho GTPase 1	26	24	6	35	32	6
114	TRUE	Uncharacterized protein	A0A2K1Z9Y7_POPTR	Potri.008G013500	72 kDa	AT5G04885	Glycosyl hydrolase family protein	8	7	2	9	9	2
115	TRUE	Uncharacterized protein	A0A2K1ZRE6_POPTR	Potri.007G087100	72 kDa	AT4G39690	MIC60	8	8	3	8	8	3
116	TRUE	Uncharacterized protein	B9ILH3_POPTR	Potri.018G074300	71 kDa	AT2G26730	Probable inactive receptor kinase At2g26730	9	3	2	10	3	2
117	TRUE	Polyadenylate-binding protein	U5FRW2_POPTR	Potri.014G025400	71 kDa	AT1G49760	PAB8, Polyadenylate-binding protein 8	7	7	3	8	7	3
118	TRUE	Uncharacterized protein	U5G4Y8_POPTR	Potri.010G205800	71 kDa	AT5G02500	MED37E, Probable mediator of RNA polymerase II transcription subunit 37e	58	52	42	138	115	67
119	TRUE	Uncharacterized protein	B9HM05_POPTR	Potri.008G045900	71 kDa	AT5G13520	LKHA4, Leucine aminopeptidase	11	10	2	12	12	2
120	TRUE	Polyadenylate-binding protein	B9GHB4_POPTR	Potri.001G304000	70 kDa	AT4G34110	PAB2, Polyadenylate-binding protein 2	19	15	7	23	16	7
121	TRUE	Succinate dehydrogenase [ubiquinone] flavoprotein subunit, mitochondrial	A0A2K1ZNA5_POPTR	Potri.007G026400	70 kDa	AT5G66760	SDH1-1, Succinate dehydrogenase [ubiquinone] flavoprotein subunit 1, mitochondrial	19	16	11	32	23	13
122	TRUE	Malic enzyme	B9MVC4_POPTR	Potri.014G043700	70 kDa	AT2G13560	NAD-ME1, NAD-dependent malic enzyme 1, mitochondrial	15	15	2	18	18	2
123	TRUE	Purple acid phosphatase	B9HXJ3_POPTR	Potri.010G158400	69 kDa	AT1G13750	ATPAP1, ARABIDOPSIS THALIANA PURPLE ACID PHOSPHATASE 1	3	3	2	3	4	2
124	TRUE	Molybdopterin molybdenumtransferase	B9HQF7_POPTR	Potri.009G156400	69 kDa	AT5G20990	CNX1, molybdopterin biosynthesis CNX1 protein	4	3	2	4	5	2
125	TRUE	Dolichyl-diphosphooligosaccharide--protein glycosyltransferase subunit 1	B9H5U9_POPTR	Potri.005G255000	69 kDa	AT1G76400	OST1B, Oligosaccharyltransferase 1B	16	13	8	22	17	11
126	TRUE	Uncharacterized protein	B9HV14_POPTR	Potri.010G253500	69 kDa	AT1G78900	VHA-A, Vacuolar ATP synthase subunit A	42	38	24	67	62	34
127	TRUE	Uncharacterized protein	A0A2K2CAM6_POPTR	Potri.001G388900	69 kDa	No blast result	N/A	8	9	7	13	16	11
128	TRUE	Glycerol-3-phosphate dehydrogenase	A0A2K1YYS0_POPTR	Potri.010G226700	69 kDa	AT3G10370	SDP6. Sugar dependent 6	17	14	2	22	16	2
129	TRUE	Uncharacterized protein	A0A2K1XL56_POPTR	Potri.015G105600	68 kDa	AT5G61970	signal recognition particle-related / SRP-related	4	4	2	4	4	2
130	TRUE	Glucose-6-phosphate isomerase	B9GV29_POPTR	Potri.002G104000	68 kDa	AT4G24620	PGI, Phosphoglucose isomerase 1	20	20	2	29	25	3
131	TRUE	Uncharacterized protein	B9N5I6_POPTR	Potri.018G070200	68 kDa	AT1G72550	tRNA synthetase beta subunit family protein	6	5	2	6	5	3
132	TRUE	Uncharacterized protein	B9GYJ7_POPTR	Potri.003G215100	68 kDa	AT1G50480	THFS, 10-formyltetrahydrofolate synthetase	11	7	3	12	7	3
133	TRUE	Lysine--tRNA ligase	U5FJ05_POPTR	Potri.018G090600	67 kDa	AT3G11710	ATKRS-1, lysyl-tRNA synthetase 1	7	9	2	8	10	2
134	TRUE	Pyrophosphate--fructose 6-phosphate 1-phosphotransferase subunit alpha (PFP-ALPHA)	B9GPM4_POPTR	Potri.002G003100	67 kDa	AT1G76550	Phosphofructokinase family protein. Target of miRNA sRNA6.	25	24	14	31	34	16
135	TRUE	Malic enzyme	A0A2K1XS69_POPTR	Potri.014G079900	67 kDa	AT4G00570	NAD-ME2, NAD-dependent malic enzyme 2	23	16	6	28	18	6
136	TRUE	Uncharacterized protein	B9GLH4_POPTR	Potri.001G007900	67 kDa	AT2G42520	RH37, RNA Helicase 37	17	13	10	20	15	11
137	TRUE	Phosphoinositide phospholipase C	B9HSN8_POPTR	Potri.010G188800	67 kDa	AT3G08510	ATPLC2, phospholipase C	6	6	2	7	6	2
138	TRUE	Uncharacterized protein	B9GSG1_POPTR	Potri.002G198500	66 kDa	AT4G26300	EMB1027, Embryo defective 1027	7	8	4	7	8	5
139	TRUE	Uncharacterized protein	B9N3P9_POPTR	Potri.001G120300	66 kDa	AT4G12420	SKU5 GPI anchored	11	11	2	19	15	3
140	TRUE	Uncharacterized protein	B9ICS7_POPTR	Potri.015G127200	66 kDa	AT4G25240	SKS1, SKU5 similar 1	10	6	4	16	11	5
141	TRUE	Uncharacterized protein	B9GVI3_POPTR	Potri.003G112700	66 kDa	AT4G12420	SKU5 GPI anchored	15	14	7	26	25	9
142	TRUE	Uncharacterized protein	B9HIN6_POPTR	Potri.008G105300	66 kDa	AT3G06650	ACLB-1, ATP-citrate lyase B1	22	15	3	29	19	4
143	TRUE	Uncharacterized protein	A0A2K1YT84_POPTR	Potri.010G127500	66 kDa	AT3G25800	PDF1, protein phosphatase 2A subunit A2	12	13	8	16	19	8
144	TRUE	Uncharacterized protein	B9GVR1_POPTR	Potri.003G113400	66 kDa	AT4G12400	HOP3, carboxylate clamp (CC)-tetratricopeptide repeat (TPR) proteins	20	17	4	26	22	4
145	TRUE	Uncharacterized protein	A0A2K1YHQ6_POPTR	Potri.011G092500	65 kDa	AT5G55230	ATMAP65-1, Microtubule associated proteins 65-1	10	6	3	12	6	3
146	TRUE	Uncharacterized protein	A9PGM9_POPTR	Potri.001G119500	65 kDa	AT1G12270	HOP1, carboxylate clamp (CC)-tetratricopeptide repeat (TPR) proteins	21	19	5	32	27	5
147	TRUE	Protein disulfide-isomerase	B9HQ95_POPTR	Potri.009G013600	65 kDa	AT5G60640	ATPDI2, Arabidopsis protein disulfide isomerase 2	18	17	5	24	20	6
148	TRUE	Malic enzyme	B9ILT5_POPTR	Potri.018G086700	65 kDa	AT1G79750	NADP-ME4, NAD-dependent malic enzyme 2	20	18	16	30	25	29
149	TRUE	Uncharacterized protein	B9GJD5_POPTR	Potri.001G356500	65 kDa	AT5G55230	ATMAP65-1, Microtubule associated proteins 65-1	6	5	2	6	5	2
150	TRUE	Uncharacterized protein	A0A2K2BYL7_POPTR	Potri.001G161500	65 kDa	AT3G14360	ATOBL1, Oil body lipase 1	5	8	11	5	10	19
151	TRUE	Malate synthase	A0A2K1XKF5_POPTR	Potri.015G092000	65 kDa	AT5G03860	MLS, Malate synthase	5	6	9	7	8	11
152	TRUE	Uncharacterized protein	A9PF58_POPTR	Potri.001G002500	64 kDa	AT3G13470	CPN60BETA2, Chaperonin-60beta2	20	18	2	22	21	2
153	TRUE	Uncharacterized protein	B9IF04_POPTR	Potri.015G085500	64 kDa	AT5G23960	ATTPS21, Terpene synthase 21	2	3	3	2	3	3
154	TRUE	Peptidylprolyl isomerase	B9GQN7_POPTR	Potri.002G248300	64 kDa	AT3G25230	ATFKBP62, FK506 binding protein 62	14	9	7	17	10	7
155	TRUE	Nicalin	B9HQ38_POPTR	Potri.009G160400	64 kDa	AT3G44330	M28 Zn-peptidase nicastrin	11	10	2	13	11	2
156	TRUE	Uncharacterized protein	A0A2K1YPN2_POPTR	Potri.010G059600	64 kDa	AT1G60420	ATNRX1, Nucleoredoxin 1	19	13	20	23	16	26
157	TRUE	Uncharacterized protein	A0A2K1YGB9_POPTR	Potri.011G064000	64 kDa	AT5G01320	pyruvate decarboxylase	21	22	6	24	27	7
158	TRUE	Ketol-acid reductoisomerase	U5FYE1_POPTR	Potri.011G052700	64 kDa	AT3G58610	ketol-acid reductoisomerase	11	10	6	17	16	9
159	TRUE	Uncharacterized protein	B9HLD8_POPTR	Potri.008G183400	63 kDa	AT1G13130	Cellulase (glycosyl hydrolase family 5) protein	7	9	2	7	11	2
160	TRUE	Uncharacterized protein	A0A2K1YS46_POPTR	Potri.010G109500	63 kDa	AT1G70730	PGM2, Phosphoglucomutase 2	25	22	11	37	34	13
161	TRUE	D-3-phosphoglycerate dehydrogenase	B9HS53_POPTR	Potri.009G096600	63 kDa	AT4G34200	EDA9, Embryo sac development arrest 9	18	11	9	18	12	16
162	TRUE	Uncharacterized protein	A0A2K2B331_POPTR	Potri.003G073800	63 kDa	AT3G14360	ATOBL1, Oil body lipase 1	5	5	6	6	7	8
163	TRUE	Nicalin	A0A2K2AX86_POPTR	Potri.004G198200	63 kDa	AT3G44330	M28 Zn-peptidase nicastrin	10	9	3	11	9	3
164	TRUE	Uncharacterized protein	A0A3N7FDX6_POPTR	Potri.008G108000	63 kDa	AT3G16910	AAE7, Acetate non-utilizing 1	3	4	2	4	4	2
165	TRUE	Glucose-6-phosphate isomerase	B9HJ12_POPTR	Potri.008G118900	63 kDa	AT5G42740	Sugar isomerase (SIS) family protein	14	16	8	16	19	10
166	TRUE	Lysine--tRNA ligase	A0A2K2A3G6_POPTR	Potri.006G166000	62 kDa	AT3G11710	ATKRS-1, lysyl-tRNA synthetase 1	8	8	2	9	9	2
167	TRUE	Pyrophosphate--fructose 6-phosphate 1-phosphotransferase subunit beta (PFP-BETA)	A9P9M1_POPTR	Potri.004G003800	61 kDa	AT1G12000	Phosphofructokinase family protein	13	14	4	15	16	4
168	TRUE	Uncharacterized protein	B9HBL6_POPTR	Potri.006G085400	61 kDa	AT4G31180	IBI1, Impaired in BABA-induced disease immunity 1	12	13	10	13	15	12
169	TRUE	Uncharacterized protein	B9GR95_POPTR	Potri.002G252900	61 kDa	AT3G23990	HSP60-3B, Heat shock protein	25	23	2	39	34	2
170	TRUE	Uncharacterized protein	A0A2K2A0H1_POPTR	Potri.006G113300	61 kDa	AT3G08590	IPGAM2, 2,3-biphosphoglycerate-independent phosphoglycerate mutase	22	21	11	40	37	16
171	TRUE	Uncharacterized protein	B9GMI8_POPTR	Potri.001G054400	61 kDa	AT3G23990	HSP60-3B, Heat shock protein	44	39	4	67	56	4
172	TRUE	Uncharacterized protein	A0A2K1YC26_POPTR	Potri.012G111100	61 kDa	AT5G61790	ATCNX1, Calnexin 1	29	28	14	45	38	17
173	TRUE	Uncharacterized protein	B9IMD7_POPTR	Potri.018G106800	61 kDa	AT4G30920	ATLAP2, Leucyl aminopeptidase 2	18	16	6	32	23	9
174	TRUE	Uncharacterized protein	B9I0Y5_POPTR	Potri.011G158700	61 kDa	AT2G34790	ATBBE-like 15 (Berberine bridge enzyme like 15)	2	2	4	2	2	4
175	TRUE	Uncharacterized protein	A0A2K2BUS8_POPTR	Potri.001G090600	61 kDa	AT5G42080	ADL1, dynamin-like protein related to phragmoplastin	16	17	3	18	19	3
176	TRUE	Uncharacterized protein	B9H501_POPTR	Potri.005G241700	61 kDa	AT1G20080	ATSYTB, Synaptotagmin 2	7	5	4	8	6	4
177	TRUE	T-complex protein 1 subunit gamma	B9H416_POPTR	Potri.004G133800	60 kDa	AT5G26360	TCP-1/cpn60 chaperonin family protein	23	23	2	27	24	2
178	TRUE	Uncharacterized protein	A0A2K2AM48_POPTR	Potri.005G248500	60 kDa	AT1G20510	OPCL1, OPC-8:0 CoA ligase1	11	9	4	15	11	4
179	TRUE	T-complex protein 1 subunit eta	B9HQF0_POPTR	Potri.009G157400	60 kDa	AT3G11830	TCP-1/cpn60 chaperonin family protein	26	20	7	37	28	11
180	TRUE	Uncharacterized protein	B9H1B4_POPTR	Potri.004G015500	60 kDa	AT4G04720	ATCPK21, Calcium Dependent Protein Kinase 21	4	3	3	6	5	4
181	TRUE	Uncharacterized protein	A0A3N7FLQ1_POPTR	Potri.010G091100	60 kDa	AT5G19320	RANGAP2, RAN GTPase activating protein 2	7	4	2	7	4	2
182	TRUE	Uncharacterized protein	B9HWF9_POPTR	Potri.010G122500	60 kDa	AT5G38830	Cysteinyl-tRNA synthetase, class Ia family protein	4	6	2	4	6	2
183	TRUE	ATP synthase subunit beta	B9HWA2_POPTR	Potri.010G116600	60 kDa	AT5G08690	Encodes the mitochondrial ATP synthase beta-subunit	33	28	30	77	67	73
184	TRUE	Uncharacterized protein	B9MUZ2_POPTR	Potri.014G058500	59 kDa	AT3G20050	ATTCP-1, T-complex protein 1 alpha subunit	21	17	7	35	27	8
185	TRUE	Uncharacterized protein	A9PIC0_POPTR	Potri.017G028100	59 kDa	AT5G10610	CYP81K1, Cytochrome P450, family 81, subfamily K	5	8	5	5	9	6
186	TRUE	Uncharacterized protein	B9H3P7_POPTR	Potri.004G102000	59 kDa	AT4G05160	Encodes a peroxisomal protein involved in the activation of fatty acids through esterification with CoA	16	12	4	19	14	4
187	TRUE	T-complex protein 1 subunit epsilon	B9HLC9_POPTR	Potri.008G182300	59 kDa	AT1G24510	TCP-1/cpn60 chaperonin family protein	23	12	5	28	12	5
188	TRUE	Uncharacterized protein	A0A2K1R534_POPTR	Potri.T147600	59 kDa	AT3G02530	TCP-1/cpn60 chaperonin family protein	21	14	5	27	15	7
189	TRUE	Beta-amylase	A0A2K1X2Z8_POPTR	Potri.017G040800	59 kDa	AT4G15210	BAM5, Beta amylase 5	10	14	12	15	21	19
190	TRUE	Uncharacterized protein	B9GSY7_POPTR	Potri.002G189900	59 kDa	AT1G23800	ALDH2B, Aldehyde dehydrogenase 2B, mitochondrial	19	19	10	34	32	13
191	TRUE	Uncharacterized protein	B9IPP6_POPTR	Potri.019G034200	59 kDa	AT3G03960	TCP-1/cpn60 chaperonin family protein	29	24	4	41	32	5
192	TRUE	Uncharacterized protein	A0A2K2ATD5_POPTR	Potri.004G118900	59 kDa	AT3G02090	MPPBETA, Insulinase (Peptidase family M16) protein	21	22	16	39	32	24
193	TRUE	Uncharacterized protein	B9IK63_POPTR	Potri.017G092400	59 kDa	AT3G02090	MPPBETA, Insulinase (Peptidase family M16) protein	19	15	9	31	21	13
194	TRUE	Glucose-6-phosphate 1-dehydrogenase	A0A2K2C7T2_POPTR	Potri.001G337400	59 kDa	AT5G40760	G6PD6, glucose-6-phosphate dehydrogenase 6	19	20	7	25	25	8
195	TRUE	Acetyltransferase component of pyruvate dehydrogenase complex	A9PGQ6_POPTR	Potri.003G043900	58 kDa	AT3G13930	MET2-2, mitochondrial pyruvate dehydrogenase subunit 2-2	11	8	5	15	10	5
196	TRUE	Importin subunit alpha	A0A2K2AAD6_POPTR	Potri.005G020400	58 kDa	AT3G06720	ATIMP, importin alpha isoform 1	21	13	4	25	15	6
197	TRUE	Uncharacterized protein	U5FFZ6_POPTR	Potri.T099700	58 kDa	AT1G18070	Translation elongation factor EF1A/initiation factor IF2gamma family protein	7	5	4	8	5	5
198	TRUE	Uncharacterized protein	B9GKB5_POPTR	Potri.001G097400	58 kDa	AT4G23650	CPK3, calcium dependent protein kinase 3	12	11	9	16	17	12
199	TRUE	Uncharacterized protein	B9IC26_POPTR	Potri.014G072300	58 kDa	AT2G45510	CYP704A2, Cytochrome P450, family 704, subfamily A, polypeptide 2	23	19	5	27	20	6
200	TRUE	Coatomer subunit delta	A0A2K1YCP7_POPTR	Potri.012G125500	58 kDa	AT5G05010	clathrin adaptor complexes medium subunit family protein	14	15	4	17	18	4
201	TRUE	Uncharacterized protein	A9PBZ7_POPTR	Potri.013G157900	58 kDa	AT2G30490	ATC4H, cinnamate-4-hydroxylase	18	15	6	20	15	9
202	TRUE	Pyruvate kinase	B9HL49_POPTR	Potri.008G027100	58 kDa	AT3G52990	Pyruvate kinase family protein	15	15	5	20	18	9
203	TRUE	T-complex protein 1 subunit delta	A0A2K1XHT7_POPTR	Potri.015G042600	58 kDa	AT3G18190	TCP-1/cpn60 chaperonin family protein	21	11	5	26	12	5
204	TRUE	Uncharacterized protein	U5GD77_POPTR	Potri.005G220900	58 kDa	AT5G63450	CYP94B1, cytochrome P450, family 94, subfamily B, polypeptide 1	7	6	6	7	6	9
205	TRUE	Succinate-semialdehyde dehydrogenase	B9HYB6_POPTR	Potri.010G174000	58 kDa	AT1G79440	SSADH1, mitochondrial succinic semialdehyde dehydrogenase	12	10	2	16	12	2
206	TRUE	Pyruvate kinase	A9P7U5_POPTR	Potri.006G117400	57 kDa	AT2G36580	Pyruvate kinase family protein	18	17	16	25	23	24
207	TRUE	Uncharacterized protein	A9PEG4_POPTR	Potri.001G396500	57 kDa	AT3G15180	ARM repeat superfamily protein	9	8	6	11	10	8
208	TRUE	Uncharacterized protein	A9PF20_POPTR	Potri.008G071800	57 kDa	AT5G05520	Outer membrane OMP85 family protein	12	8	7	14	8	11
209	TRUE	Uncharacterized protein	B9GPZ0_POPTR	Potri.002G157500	57 kDa	AT4G00660	ATRH8, RNAhelicase-like 8	8	6	2	9	7	3
210	TRUE	Uncharacterized protein	B9GIL6_POPTR	Potri.001G341100	57 kDa	AT5G20890	TCP-1/cpn60 chaperonin family protein	24	23	6	41	34	6
211	TRUE	Uncharacterized protein	A9PFZ9_POPTR	Potri.014G112400	57 kDa	AT3G62120	ATPRORS-CYT, cytosolic prolyl-tRNA synthetase	5	4	4	7	5	4
212	TRUE	Catalase	B9GQ08_POPTR	Potri.002G009800	57 kDa	AT4G35090	CAT2, Catalase 2	17	14	9	20	17	13
213	TRUE	Uncharacterized protein	B9IHB9_POPTR	Potri.016G018500	56 kDa	AT3G22200	POP2, pollen pistil incompatability 2; GABA-T, Gamma-aminobutyrate transaminase	19	21	3	24	32	3
214	TRUE	Protein disulfide-isomerase	A0A2K2BFD6_POPTR	Potri.002G082100	56 kDa	AT1G77510	ATPDI6, protein disulfide isomerase-like (PDIL) protein	27	27	8	42	41	9
215	TRUE	Uncharacterized protein	B9IFM7_POPTR	Potri.016G089300	56 kDa	AT3G58750	CSY2, citrate synthase	20	20	9	22	21	12
216	TRUE	Photosystem II CP47 reaction center protein (psbB)	A0A0A0V2G4_POPTR	Potri.011G113900	56 kDa	ATCG00680	PSBB, Photosystem II reaction center protein B	13	9	3	18	15	3
217	TRUE	Uncharacterized protein	A0A2K2BRD9_POPTR	Potri.001G026300	56 kDa	AT3G54470	uridine 5'-monophosphate synthase / UMP synthase (PYRE-F) (UMPS)	5	11	3	5	11	3
218	TRUE	Pyruvate kinase	A9PFJ7_POPTR	Potri.008G002500	56 kDa	AT5G08570	Pyruvate kinase family protein	25	20	13	39	31	18
219	TRUE	Uncharacterized protein	B9I8K6_POPTR	Potri.014G085500	56 kDa	AT4G00400	ATGPAT8, glycerol-3-phosphate 2-O-acyltransferase/phosphatase	3	8	5	4	9	6
220	TRUE	Uncharacterized protein	A0A2K1Z7J8_POPTR	Potri.009G136900	56 kDa	AT1G20200	EMB2719, HAP15, Hapless 15	19	17	2	22	19	2
221	TRUE	ATP synthase subunit alpha, chloroplastic (atpA)	A0A0A0UZZ9_POPTR	Potri.013G138000	55 kDa	ATCG00120	ATPA, ATP synthase subunit ALFA	12	9	4	15	12	6
222	TRUE	Uncharacterized protein	A0A2K1YND4_POPTR	Potri.010G036700	55 kDa	AT1G51980	Insulinase (Peptidase family M16) protein	10	10	16	17	17	23
223	TRUE	Uncharacterized protein	B9GH28_POPTR	Potri.001G191100	55 kDa	AT1G51980	Insulinase (Peptidase family M16) protein	14	13	6	20	19	6
224	TRUE	Pyruvate kinase	B9GLB6_POPTR	Potri.001G001600	55 kDa	AT5G56350	Pyruvate kinase family protein	6	8	4	6	9	4
225	TRUE	Uncharacterized protein	B9IEL4_POPTR	Potri.015G070600	55 kDa	AT1G74920	ALDH10A8, Aldehyde dehydrogenase 10A8	12	10	6	14	10	6
226	TRUE	Uncharacterized protein	A0A2K1ZJY8_POPTR	Potri.008G193200	55 kDa	AT3G16480	MPPALPHA, mitochondrial processing peptidase alpha subunit	7	6	5	11	9	6
227	TRUE	ATP-dependent 6-phosphofructokinase (POPTR_0018s06720; PFK)	U5FFV3_POPTR	Potri.018G069200	55 kDa	AT4G26270	PFK3, phosphofructokinase 3	8	13	7	9	14	7
228	TRUE	Uncharacterized protein	B9GPS3_POPTR	Potri.002G150700	54 kDa	AT3G61050	ATCLB, Calcium dependent Lipid binding protein	3	2	2	3	2	2
229	TRUE	Uncharacterized protein	A0A2K2C0H0_POPTR	Potri.001G197400	54 kDa	AT3G21280	UBP7, ubiquitin-specific protease 7	4	7	3	4	7	3
230	TRUE	Uncharacterized protein	B9HKP8_POPTR	Potri.008G020200	54 kDa	AT4G24830	Arginosuccinate synthase family	14	12	6	19	17	10
231	TRUE	Uncharacterized protein	A9PCK1_POPTR	Potri.009G137800	54 kDa	AT4G38510	ATVAB2, V-ATPase B Subunit 2 (this protein binds to and co-localizes with F-actin)	25	24	21	47	46	28
232	TRUE	Dihydrolipoyl dehydrogenase	A0A2K1ZEW5_POPTR	Potri.008G100800	54 kDa	AT3G17240	MTLPD2, lipoamide dehydrogenase 2	25	21	7	43	31	8
233	TRUE	Uncharacterized protein	A9PHT1_POPTR	Potri.001G099600	54 kDa	AT1G63940	MDAR6, Monodehydroascorbate reductase 6	7	7	3	8	8	3
234	TRUE	6-phosphogluconate dehydrogenase, decarboxylating	B9GL99_POPTR	Potri.001G095800	54 kDa	AT5G41670	PGD3, 6-phosphogluconate dehydrogenase 3	19	24	5	33	39	8
235	TRUE	Aldehyde dehydrogenase	B9GF13_POPTR	Potri.001G259100	54 kDa	AT4G36250	ALDHF3FI, aldehyde dehydrogenase 3F1	6	6	4	8	8	4
236	TRUE	Phosphotransferase	B9ILV3_POPTR	Potri.018G088300	54 kDa	AT4G29130	ATHXK1, Hexokinase 1 (Glucose insensitive 2 GIN2)	11	11	6	15	12	7
237	TRUE	Glutathione reductase	A9PHY8_POPTR	Potri.003G178200	54 kDa	AT3G24170	ATGR1, glutathione disulfide reductase	12	12	3	13	13	3
238	TRUE	6-phosphogluconate dehydrogenase, decarboxylating	B9N1W3_POPTR	Potri.017G106900	54 kDa	AT3G02360	PGD2, 6-phosphogluconate dehydrogenase 2	32	34	17	62	67	24
239	TRUE	Uncharacterized protein	A0A2K2APS3_POPTR	Potri.004G042200	54 kDa	AT4G04950	ATGRXS17, Monothiol glutaredoxin 17	5	4	2	6	4	2
240	TRUE	ATP synthase subunit beta, chloroplastic (atpB)	ATPB_POPTR	Potri.010G116600	54 kDa	AT5G08690	mitochondrial ATP synthase beta-subunit	17	18	4	26	27	5
241	TRUE	Aldehyde dehydrogenase	B9HFC3_POPTR	Potri.007G017100	54 kDa	AT4G36250	ALDH3F1, Aldehyde dehydrogenase 3F1	12	10	7	17	15	11
242	TRUE	Uncharacterized protein	B9N5F9_POPTR	Potri.018G066600	53 kDa	AT4G29680	Alkaline-phosphatase-like family protein	5	6	2	7	12	2
243	TRUE	Uncharacterized protein	A0A2K1WUH9_POPTR	Potri.018G020600	53 kDa	AT2G24270	ALDH11A3, Aldehyde dehydrogenase 11A3	10	11	2	12	12	2
244	TRUE	Citrate synthase	A0A2K2C296_POPTR	Potri.001G230500	53 kDa	AT2G44350	CSY4, citrate synthase 4	13	11	10	19	15	11
245	TRUE	Uncharacterized protein	A9PEY4_POPTR	Potri.018G109700	53 kDa	AT2G24270	ALDH11A3, Aldehyde dehydrogenase 11A3	17	14	6	22	20	7
246	TRUE	Adenosylhomocysteinase	A9PIA2_POPTR	Potri.017G059400	53 kDa	AT4G13940	ATSAHH1, S-adenosyl-L-homocysteine hydrolase	20	17	7	24	20	8
247	TRUE	Xylose isomerase	B9IM30_POPTR	Potri.T093900	53 kDa	AT5G57655	xylose isomerase family protein	19	18	2	25	22	2
248	TRUE	Uncharacterized protein	A0A2K1ZUA1_POPTR	Potri.007G142300	53 kDa	AT2G31810	AHASS1, Acetolactate synthase small subunit 1	7	2	2	7	2	2
249	TRUE	Elongation factor Tu	B9GKN8_POPTR	Potri.001G110200	53 kDa	AT4G20360	ATRABE1B, Rab GTPase homolog E1B (SVR11, Suppressor of Variegation 11)	9	12	7	13	15	11
250	TRUE	Uncharacterized protein	A0A2K1WNS8_POPTR	Potri.019G032900	53 kDa	AT1G64760	ZET, Zerzaust, atypical β-1,3 glucanase	4	4	2	7	6	2
251	TRUE	Ribulose bisphosphate carboxylase large chain (rbcL)	RBL_POPTR	Potri.012G062600	53 kDa	ATCG00490	RBCL, Large subunit of RUBISCO	19	17	16	33	35	24
252	TRUE	Uncharacterized protein	A0A2K1ZYS1_POPTR	Potri.006G080600	53 kDa	AT5G58090	O-Glycosyl hydrolases family 17 protein	5	6	2	9	9	2
253	TRUE	Dolichyl-diphosphooligosaccharide--protein glycosyltransferase subunit 1	B9HLK4_POPTR	Potri.008G038700	53 kDa	AT2G01720	OST1A, Oligosaccharyltransferase 1A, Ribophorin,	10	5	2	10	5	2
254	TRUE	Uncharacterized protein	U5FL22_POPTR	Potri.018G150400	52 kDa	AT5G58090	O-Glycosyl hydrolases family 17 protein	9	8	3	12	9	3
255	TRUE	Uncharacterized protein	B9GR19_POPTR	Potri.002G171700	52 kDa	AT1G01300	Eukaryotic aspartyl protease family protein	16	12	9	20	15	14
256	TRUE	Uncharacterized protein	A9PG45_POPTR	Potri.011G107900	52 kDa	AT2G34250	SecY protein transport family protein (Trafficking)	8	5	5	10	6	5
257	TRUE	Uncharacterized protein	B9IH89_POPTR	Potri.016G014500	52 kDa	AT1G07250	UGT71C4, UDP-glucosyl transferase 71C4	11	10	2	14	14	2
258	TRUE	Uncharacterized protein	B9GXV5_POPTR	Potri.003G145200	52 kDa	AT4G10790	PUX10, plant UBX-domain containing protein 10	12	13	8	15	17	10
259	TRUE	Serine hydroxymethyltransferase	A9P855_POPTR	Potri.001G320400	52 kDa	AT4G13930	SHM4, hydroxymethyltransferase 4	26	22	6	45	41	8
260	TRUE	Uncharacterized protein	A0A2K1XWB4_POPTR	Potri.014G154700	52 kDa	AT4G26910	Dihydrolipoamide succinyltransferase	7	4	2	9	5	2
261	TRUE	Photosystem II CP43 reaction center protein (psbC)	PSBC_POPTR	Potri.008G208700	52 kDa	ATCG00280	PSBC, Photosystem II reaction center protein C	9	9	3	14	13	3
262	TRUE	Ornithine aminotransferase	A0A2K1YH99_POPTR	Potri.011G082800	52 kDa	AT5G46180	DELTA-OAT, ornithine delta-aminotransferase	3	4	3	3	4	3
263	TRUE	UTP--glucose-1-phosphate uridylyltransferase	U5GHY0_POPTR	Potri.004G074400	52 kDa	AT5G17310	ATUGP2, UDP-glucose pyrophosphorylase 2	14	14	12	15	16	14
264	TRUE	Uncharacterized protein	B9H603_POPTR	Potri.005G094400	52 kDa	AT5G27470	seryl-tRNA synthetase / serine-tRNA ligase	7	6	2	8	7	2
265	TRUE	Uncharacterized protein	A0A3N7FRY3_POPTR	Potri.010G184600	51 kDa	AT1G09870	Histidine acid phosphatase family protein	8	7	2	11	9	2
266	TRUE	Eukaryotic translation initiation factor 3 subunit E	A9PHY6_POPTR	Potri.006G047600	51 kDa	AT3G57290	ATEIF3E-1, Eukaryotic translation initiation factor 3E	24	23	4	24	28	4
267	TRUE	Aspartate aminotransferase	A0A2K2A8I6_POPTR	Potri.006G260200	51 kDa	AT4G31990	ATAAT1, aspartate aminotransferase	17	13	3	20	15	3
268	TRUE	Uncharacterized protein	B9GLM1_POPTR	Potri.001G129100	51 kDa	AT1G04170	ATEIF2, Eukaryotic translation initiation factor 2 gamma subunit	10	6	2	11	6	2
269	TRUE	Uncharacterized protein	B9I172_POPTR	Potri.011G089200	51 kDa	AT5G55070	Dihydrolipoamide succinyltransferase	10	8	7	17	11	9
270	TRUE	Uncharacterized protein	B9HBJ6_POPTR	Potri.006G083100	50 kDa	AT3G52750	FTSZ2-2, plastidial division protein	7	6	3	8	7	4
271	TRUE	Uncharacterized protein	A0A2K2ATR4_POPTR	Potri.004G126100	50 kDa	AT5G39410	Saccharopine dehydrogenase	8	6	6	9	6	6
272	TRUE	Phosphoglycerate kinase	B9HI53_POPTR	Potri.008G084500	50 kDa	AT3G12780	PGK1, Phosphoglycerate kinase 1	33	30	16	50	49	23
273	TRUE	Uncharacterized protein	A9PHT0_POPTR	Potri.018G003700	50 kDa	AT2G24420	DNA repair ATPase-like protein	10	4	3	13	4	3
274	TRUE	Uncharacterized protein	A9PGU5_POPTR	Potri.016G000600	50 kDa	AT5G10770	Eukaryotic aspartyl protease family protein	5	4	2	5	4	2
275	TRUE	Carboxypeptidase	A0A2K1ZGC5_POPTR	Potri.008G129800	50 kDa	AT1G15000	SCPL50, serine carboxypeptidase-like 50	7	5	3	9	7	5
276	TRUE	Uncharacterized protein	B9HB22_POPTR	Potri.006G184500	50 kDa	AT4G30920	ATLAP2, Leucyl aminopeptidase 2	12	11	2	16	13	2
277	TRUE	Tubulin beta chain	B9GFT2_POPTR	Potri.001G272800	50 kDa	AT5G62690	TUB2, Tubulin beta chain 2	50	52	18	85	98	25
278	TRUE	Uncharacterized protein	A0A2K2AXH4_POPTR	Potri.004G203100	50 kDa	AT2G36250	FTSZ2-1, plastidial division protein	8	6	2	9	7	3
279	TRUE	Arginine biosynthesis bifunctional protein ArgJ, chloroplastic	A0A2K1YC95_POPTR	Potri.012G115900	50 kDa	AT2G37500	arginine biosynthesis protein ArgJ family	4	5	2	4	5	2
280	TRUE	Tubulin alpha chain	A9P7T6_POPTR	Potri.001G004600	50 kDa	AT5G19770	TUA3, Tubulin alpha 3	38	38	18	75	80	30
281	TRUE	Guanosine nucleotide diphosphate dissociation inhibitor	A9PC79_POPTR	Potri.017G001200	50 kDa	AT2G44100	AT-GDI1, GDP dissociation inhibitor involved in vesicular membrane traffic	23	27	5	32	43	5
282	TRUE	Uncharacterized protein	A0A2K1XYD7_POPTR	Potri.014G194700	50 kDa	AT4G29040	RPT2A, Regulatory particle AAA-ATPase 2A	18	15	3	27	19	4
283	TRUE	3-oxoacyl-[acyl-carrier-protein] synthase	B9I105_POPTR	Potri.011G079700	50 kDa	AT5G46290	KAS1, 3-beta-ketoacyl-[acyl carrier protein] synthase	6	7	2	6	7	2
284	TRUE	Uncharacterized protein	A0A2K2CAL2_POPTR	Potri.001G388300	50 kDa	AT5G45230	Disease resistance protein (TIR-NBS-LRR class) family	14	15	5	20	24	7
285	TRUE	Elongation factor 1-alpha	A9PG38_POPTR	Potri.010G218700	49 kDa	AT5G60390	EF1ALPHA, GTP binding Elongation factor Tu family protein	34	24	24	63	47	55
286	TRUE	Aspartate aminotransferase	B9H920_POPTR	Potri.006G241600	49 kDa	AT5G11520	ASP3, aspartate aminotransferase 3	14	14	6	19	18	7
287	TRUE	Elongation factor Tu	A0A2K2BMF5_POPTR	Potri.002G215900	49 kDa	AT4G02930	GTP binding Elongation factor Tu family protein	20	18	5	28	24	5
288	TRUE	Dolichyl-diphosphooligosaccharide--protein glycosyltransferase 48 kDa subunit	A0A2K1ZNH8_POPTR	Potri.007G031000	49 kDa	AT5G66680	DGL1, Defective Glycosylation 1	19	14	9	21	15	11
289	TRUE	Uncharacterized protein	B9GMG4_POPTR	Potri.001G051900	49 kDa	AT2G33150	PKT3, 3-ketoacyl-CoA thiolase	15	14	5	22	21	6
290	TRUE	Uncharacterized protein	B9I8I7_POPTR	Potri.014G083300	49 kDa	AT1G01710	acyl-CoA thioesterase II	3	2	2	4	2	2
291	TRUE	Uncharacterized protein	B9GN29_POPTR	Potri.002G104600	49 kDa	AT1G09750	Eukaryotic aspartyl protease family protein	7	7	6	9	10	9
292	TRUE	Dihydroorotate dehydrogenase (quinone), mitochondrial	B9H5P7_POPTR	Potri.005G089700	49 kDa	AT5G23300	PYRD, Pyrimidine D; ihydroorotate dehydrogenase, catalyses fourth step of pyrimidine biosynthesis	8	7	2	8	8	2
293	TRUE	Gamma class glutathione transferase EF1Bgamma1	B9IQD1_POPTR	Potri.019G077000	49 kDa	AT1G09640	Translation elongation factor EF1B, gamma chain	8	6	3	12	10	4
294	TRUE	Uncharacterized protein	B9HA46_POPTR	Potri.006G253100	48 kDa	AT5G11200	UAP56B, Homolog of human UAP56 B	10	10	4	14	14	5
295	TRUE	Uncharacterized protein	B9H186_POPTR	Potri.004G174100	48 kDa	AT2G17840	ERD7, Early responsive to dehydration 7	12	9	11	13	9	14
296	TRUE	Uncharacterized protein	A0A2K2AZJ7_POPTR	Potri.003G004700	48 kDa	AT1G57720	Translation elongation factor EF1B, gamma chain	7	7	3	9	10	4
297	TRUE	Uncharacterized protein	A9PD49_POPTR	Potri.015G131100	48 kDa	AT2G36530	ENO2, Enolase 2	22	24	22	60	69	51
298	TRUE	Uncharacterized protein	A0A2K2AA62_POPTR	Potri.005G015100	48 kDa	AT1G56340	ATCRT1A, Calreticulin 1A; CRT1	13	10	4	16	12	4
299	TRUE	Gamma class glutathione transferase EF1Bgamma2	A9PE52_POPTR	Potri.004G226300	48 kDa	AT1G09640	Translation elongation factor EF1B, gamma chain	10	10	6	16	18	9
300	TRUE	Uncharacterized protein	A0A2K2BTJ1_POPTR	Potri.001G068200	48 kDa	AT5G13420	TRA2, Transaldolase 2	12	12	8	13	13	9
301	TRUE	Uncharacterized protein	B9MU13_POPTR	Potri.001G143200	48 kDa	AT4G17830	ATNAOD, acetylornithine deacetylase	12	10	3	16	11	4
302	TRUE	Uncharacterized protein	B9MUK8_POPTR	Potri.001G161700	48 kDa	AT1G53750	RPT1A, regulatory particle triple-A 1A	12	13	2	18	19	2
303	TRUE	Uncharacterized protein	A9PIJ2_POPTR	Potri.006G116800	48 kDa	AT2G36530	ENO2, Enolase 2	15	16	9	26	29	12
304	TRUE	Uncharacterized protein	A9PEC9_POPTR	Potri.013G009500	47 kDa	AT1G09210	ATCRT1B, Calreticulin 1B; CRT2	17	13	5	23	20	6
305	TRUE	Uncharacterized protein	B9GWZ3_POPTR	Potri.003G195500	47 kDa	AT3G54400	Eukaryotic aspartyl protease family protein	6	5	4	11	7	6
306	TRUE	Uncharacterized protein	B9IAL5_POPTR	Potri.014G160000	47 kDa	AT1G04980	ATPDIL2-2, protein disulfide isomerase-like	10	7	5	15	11	6
307	TRUE	Uncharacterized protein	B9IFA2_POPTR	Potri.015G094700	47 kDa	AT3G48530	KING1, SNF1-related protein kinase regulatory subunit gamma 1	6	4	2	6	4	2
308	TRUE	Uncharacterized protein	A9P9K5_POPTR	Potri.019G053600	47 kDa	AT5G36230	ARM repeat superfamily protein	10	13	5	11	13	5
309	TRUE	Phosphoserine aminotransferase	B9H657_POPTR	Potri.005G099900	47 kDa	AT4G35630	PSAT1, phosphoserine aminotransferase 1	10	11	4	14	17	4
310	TRUE	Uncharacterized protein	B9HLN6_POPTR	Potri.008G042400	47 kDa	AT1G29150	ATS9, non-ATPase subunit 9	22	19	2	27	24	3
311	TRUE	Uncharacterized protein	A9P7V5_POPTR	Potri.006G114800	47 kDa	AT3G52880	ATMDAR1, monodehydroascorbate reductase 1	18	13	15	24	20	19
312	TRUE	Uncharacterized protein	A9P851_POPTR	Potri.018G061300	47 kDa	AT3G13920	EIF4A1, eukaryotic translation initiation factor 4A1	32	28	17	48	42	25
313	TRUE	Eukaryotic translation initiation factor 3 subunit M	A0A2K1X5T6_POPTR	Potri.017G095300	47 kDa	AT5G15610	Proteasome component (PCI) domain protein	6	7	2	8	7	2
314	TRUE	Eukaryotic translation initiation factor 3 subunit M	A9PHS3_POPTR	Potri.004G116700	47 kDa	AT5G15610	Proteasome component (PCI) domain protein	5	5	2	6	5	2
315	TRUE	Uncharacterized protein	U5FPH8_POPTR	Potri.015G001900	47 kDa	AT4G27585	SLP1, stomatin-like protein	19	13	9	24	13	12
316	TRUE	Uncharacterized protein	B9HKN2_POPTR	Potri.008G018800	47 kDa	AT5G22060	ATJ2, DNAJ homologue 2	11	11	2	16	16	2
317	TRUE	Uncharacterized protein	B9N381_POPTR	Potri.015G030600	47 kDa	AT3G17810	PYD1, pyrimidine 1	9	10	3	13	14	3
318	TRUE	Uncharacterized protein	B9IHJ0_POPTR	Potri.016G028000	46 kDa	AT5G58290	RPT3, regulatory particle triple-A ATPase 3	41	40	6	58	52	8
319	TRUE	Isocitrate dehydrogenase [NADP]	A0A2K2ARA3_POPTR	Potri.004G074900	46 kDa	AT1G65930	ClCDH, cytosolic NADP+-dependent isocitrate dehydrogenase	29	27	6	40	35	7
320	TRUE	Uncharacterized protein	A9PG97_POPTR	Potri.015G126800	46 kDa	AT5G62390	BAG7, BAG (Bcl-2-associated athanogene) protein 7	3	5	3	4	6	3
321	TRUE	Uncharacterized protein	B9HQ81_POPTR	Potri.009G015700	46 kDa	AT5G22060	ATJ2, DNAJ homologue 2	6	7	3	7	8	3
322	TRUE	Uncharacterized protein	B9HYC9_POPTR	Potri.010G175000	46 kDa	AT1G79340	ATMC4, metacaspase 4 ; similar to latex-abundant protein (Hevea brasiliensis)	2	4	2	2	4	2
323	TRUE	Uncharacterized protein	B9HGS9_POPTR	Potri.007G070000	46 kDa	AT3G19760	EIF4A-III, eukaryotic initiation factor 4A-III	6	5	2	8	6	2
324	TRUE	Uncharacterized protein	A9PBM7_POPTR	Potri.001G028200	46 kDa	AT3G54400	Eukaryotic aspartyl protease family protein	12	9	7	20	15	10
325	TRUE	Uncharacterized protein	B9I1S8_POPTR	Potri.011G109000	45 kDa	AT1G78800	UDP-Glycosyltransferase superfamily protein	3	4	3	3	4	4
326	TRUE	Succinate--CoA ligase [ADP-forming] subunit beta, mitochondrial	B9IBF2_POPTR	Potri.014G195700	45 kDa	AT2G20420	ATP citrate lyase (ACL) family protein	17	18	8	23	28	9
327	TRUE	Uncharacterized protein	B9IIY9_POPTR	Potri.016G084400	45 kDa	AT3G09630	SAC56, Suppressor of Acaulis 56	24	12	8	46	23	10
328	TRUE	Obg-like ATPase 1	B9GH21_POPTR	Potri.001G465900	45 kDa	AT1G30580	ENG-D1, GTP binding protein	7	5	4	9	6	4
329	TRUE	Uncharacterized protein	A0A2K1XKC7_POPTR	Potri.015G090900	45 kDa	AT4G24820	26S proteasome, regulatory subunit Rpn7	8	8	2	8	9	2
330	TRUE	Uncharacterized protein	A0A2K2B5F9_POPTR	Potri.003G114000	45 kDa	AT3G17880	TDX, thioredoxin-like disulfide reductase	7	6	5	12	10	7
331	TRUE	Aspartate aminotransferase	A9PHH1_POPTR	Potri.018G082500	44 kDa	AT5G19550	ASP2, aspartate aminotransferase 2	20	19	8	35	34	11
332	TRUE	Uncharacterized protein	B9GZK9_POPTR	Potri.003G098400	44 kDa	AT5G45620	Proteasome component (PCI) domain protein	14	12	5	14	14	5
333	TRUE	Uncharacterized protein	U5GS40_POPTR	Potri.001G140600	44 kDa	AT5G61510	GroES-like zinc-binding alcohol dehydrogenase family protein	10	8	3	12	9	4
334	TRUE	Uncharacterized protein	A0A2K1XEI3_POPTR	Potri.016G119700	44 kDa	AT3G51800	ATG2; ATEBP1, ERBB-3 binding protein 1	11	7	3	14	8	5
335	TRUE	Aminomethyltransferase	A0A2K2AN88_POPTR	Potri.004G009600	44 kDa	AT1G11860	Glycine cleavage T-protein family	13	14	3	15	16	4
336	TRUE	Uncharacterized protein	U5FRR6_POPTR	Potri.014G019600	44 kDa	AT4G24220	progesterone-5beta-reductase-like protein; VEP1, Vein patterning 1	8	6	2	11	8	3
337	TRUE	Uncharacterized protein	A0A2K2C1H0_POPTR	Potri.001G214500	44 kDa	AT1G08470	SSL3, strictosidine synthase-like 3 (Lipid metabolism)	15	16	12	29	28	17
338	TRUE	Uncharacterized protein	A0A2K1XP39_POPTR	Potri.014G019500	44 kDa	AT4G24220	progesterone-5beta-reductase-like protein; VEP1, Vein patterning 1	19	19	17	36	35	33
339	TRUE	Uncharacterized protein	A0A2K2BFE0_POPTR	Potri.002G081900	44 kDa	AT1G77490	TAPX, thylakoidal ascorbate peroxidase	8	9	4	12	15	6
340	TRUE	Uncharacterized protein	A9PHE6_POPTR	Potri.003G134500	44 kDa	AT4G24220	progesterone-5beta-reductase-like protein; VEP1, Vein patterning 1	10	13	7	17	18	10
341	TRUE	Uncharacterized protein	B9I1A6_POPTR	Potri.011G093500	44 kDa	AT5G55730	FLA1, FASCICLIN-like arabinogalactan 1	5	5	3	9	7	3
342	TRUE	Uncharacterized protein	A0A3N7F6U3_POPTR	Potri.005G229400	44 kDa	AT1G75330	OCT, ornithine carbamoyltransferase	4	5	2	6	9	2
343	TRUE	Uncharacterized protein	B9GRC3_POPTR	Potri.002G255900	44 kDa	AT2G20360	NAD(P)-binding Rossmann-fold superfamily protein	14	13	10	20	14	12
344	TRUE	Uncharacterized protein	B9H750_POPTR	Potri.005G168800	43 kDa	AT1G36050	Endoplasmic reticulum vesicle transporter protein	10	5	3	10	5	3
345	TRUE	Uncharacterized protein	U5GFG5_POPTR	Potri.004G145700	43 kDa	AT2G19940	oxidoreductases	3	5	2	3	5	2
346	TRUE	Uncharacterized protein	A0A2K1X5Z6_POPTR	Potri.017G102000	43 kDa	AT3G47520	MDH, malate dehydrogenase	13	14	7	16	16	8
347	TRUE	Uncharacterized protein	B9IC18_POPTR	Potri.014G071700	43 kDa	AT3G60900	FLA10, FASCICLIN-like arabinogalactan-protein 10	8	9	4	15	15	4
348	TRUE	Uncharacterized protein	B9HDY5_POPTR	Potri.006G148600	43 kDa	AT2G19480	NAP1;2, nucleosome assembly protein 1;2	12	12	2	21	20	2
349	TRUE	Uncharacterized protein	A0A2K2C9J0_POPTR	Potri.001G367900	43 kDa	AT5G55730	FLA1, FASCICLIN-like arabinogalactan 1	7	7	4	15	12	5
350	TRUE	Uncharacterized protein	B9I0B8_POPTR	Potri.011G135900	43 kDa	AT5G54800	ATGPT1, glucose 6-phosphate/phosphate translocator 1	5	3	2	5	3	2
351	TRUE	Glyceraldehyde-3-phosphate dehydrogenase O	A9PI59_POPTR	Potri.014G140500	43 kDa	AT3G26650	GAPA, glyceraldehyde 3-phosphate dehydrogenase A subunit	14	10	2	16	11	2
352	TRUE	Fructose-bisphosphate aldolase O	A9PGS7_POPTR	Potri.009G124100	43 kDa	AT4G38970	ATFBA2, fructose-bisphosphate aldolase 2 (ABA responsive)	5	9	4	6	13	5
353	TRUE	Pectin acetylesterase	B9N0N1_POPTR	Potri.004G233900	43 kDa	AT5G45280	PAE11, Pectinacetylesterase 11	14	16	5	16	18	5
354	TRUE	Uncharacterized protein	B9GIK2_POPTR	Potri.001G342600	43 kDa	AT5G14450	GDSL-motif esterase/acyltransferase/lipase	9	10	5	9	12	9
355	TRUE	Phosphoglycerate kinase	B9HY30_POPTR	Potri.010G171600	43 kDa	AT1G79550	PGK3, Phosphoglycerate kinase 3	33	33	21	61	62	30
356	TRUE	Uncharacterized protein	B9MVJ6_POPTR	Potri.014G036000	43 kDa	AT1G47710	ATSERPIN1, Serine protease inhibitor 1	14	14	9	21	18	11
357	TRUE	Mitogen-activated protein kinase O	B9GQC1_POPTR	Potri.002G162500	43 kDa	AT4G01370	MAPK4, MAP kinase 4	9	9	3	10	10	3
358	TRUE	V-type proton ATPase subunit C	U5FNF7_POPTR	Potri.017G061100	43 kDa	AT1G12840	DET3, vacuolar ATP synthase subunit C (VATC) / V-ATPase C subunit / vacuolar proton pump C subunit (DET3)	19	21	7	24	29	8
359	TRUE	S-adenosylmethionine synthase O	A0A2K2A124_POPTR	Potri.006G123200	43 kDa	AT2G36880	MAT3, methionine adenosyltransferase 3	34	43	3	59	86	3
360	TRUE	Formate dehydrogenase, mitochondrial	A9PEQ6_POPTR	Potri.014G161300	42 kDa	AT5G14780	ATFDH1, formate dehydrogenase	9	11	5	11	17	7
361	TRUE	Uncharacterized protein	A0A2K1WQB3_POPTR	Potri.019G058700	42 kDa	AT2G40660	Nucleic acid-binding, OB-fold-like protein	5	3	2	6	3	2
362	TRUE	Uncharacterized protein	A0A2K1Y0Q9_POPTR	Potri.013G040600	42 kDa	AT5G28840	GME, GDP-D-mannose 3',5'-epimerase	10	9	2	12	13	2
363	TRUE	Uncharacterized protein	B9HM65_POPTR	Potri.008G194800	42 kDa	AT1G07040	uncharacterized Plant protein	4	4	2	7	4	2
364	TRUE	Uncharacterized protein	B9GFF3_POPTR	Potri.001G267800	42 kDa	AT5G13490	AAC, mitochondrial ADP/ATP carrier 2	37	23	28	61	35	50
365	TRUE	Uncharacterized protein	A0A2K1XBQ9_POPTR	Potri.016G065300	42 kDa	AT4G37980	ATCAD7, cinnamaldehyde and hexenal reductase	2	2	2	3	3	2
366	TRUE	Actin	A4ZSZ4_POPTR	Potri.019G010400	42 kDa	AT5G09810	ACT7, Actin 7	23	23	16	46	50	30
367	TRUE	Uncharacterized protein	B9GLM6_POPTR	Potri.001G013500	42 kDa	AT2G05990	ENR1, enoyl-ACP reductase 1; MOD1, Mosaic death 1	10	12	4	13	17	5
368	TRUE	Uncharacterized protein	A9PB55_POPTR	Potri.T060200	41 kDa	AT3G02720	DJ1D, glyoxalase with high activity towards glyoxal and methylglyoxal	3	3	3	6	5	5
369	TRUE	Uncharacterized protein	A0A2K1YUR8_POPTR	Potri.010G158700	41 kDa	AT2G03510	SPFH/Band 7/PHB domain-containing membrane-associated protein family	14	14	10	22	19	16
370	TRUE	Uncharacterized protein	B9HG22_POPTR	Potri.007G080900	41 kDa	AT4G39520	DRG1-1, developmentally regulated G-protein	6	6	2	8	8	2
371	TRUE	Uncharacterized protein	A0A3N7G2Q2_POPTR	Potri.014G168700	41 kDa	AT5G48230	AACT2, acetoacetyl-CoA thiolase 2; EMB1276, Embryo defective 1276	11	12	3	17	19	4
372	TRUE	Uncharacterized protein	A0A3N7EHI8_POPTR	Potri.002G072100	41 kDa	AT1G77120	ADH1, Alcohol dehydrogenase 1 (Lipid metabolism)	17	23	15	38	42	26
373	TRUE	Uncharacterized protein	B9GF37_POPTR	Potri.001G262200	41 kDa	AT5G12470	RER4, Reticulata-related 4	6	3	2	6	3	2
374	TRUE	Uncharacterized protein	B9HXH9_POPTR	Potri.010G156700	41 kDa	AT3G08900	RGP3, reversibly glycosylated polypeptide 3	36	32	11	63	46	17
375	TRUE	S-(hydroxymethyl)glutathione dehydrogenase	A0A2K2BPI4_POPTR	Potri.002G254900	41 kDa	AT5G43940	ADH2, Alcohol dehydrogenase 2	8	7	3	9	9	4
376	TRUE	Uncharacterized protein	B9IGS6_POPTR	Potri.016G136100	41 kDa	AT1G23740	AOR, alkenal/one oxidoreductase	5	4	3	5	4	4
377	TRUE	Methyltransferase	A9PE86_POPTR	Potri.002G016300	41 kDa	AT1G20330	CVP1, Cotyledon vascular pattern 2; SMT2, Sterol methyltransferase 2	12	12	2	14	14	2
378	TRUE	NIT1	U5GJT7_POPTR	Potri.004G199600	41 kDa	AT5G22300	ATNIT4, Nitrilase 4	5	2	5	8	2	9
379	TRUE	Uncharacterized protein	A9PFI8_POPTR	Potri.001G394400	41 kDa	AT3G14420	GOX1, glycolate oxidase 1	8	7	7	9	8	7
380	TRUE	Uncharacterized protein	B9H862_POPTR	Potri.005G207100	41 kDa	AT1G06690	NAD(P)-linked oxidoreductase superfamily protein	6	5	3	8	7	3
381	TRUE	Uncharacterized protein	B9GM86_POPTR	Potri.001G017500	40 kDa	AT3G20820	Leucine-rich repeat (LRR) family protein	12	13	7	15	15	7
382	TRUE	Uncharacterized protein	A0A2K1Z2V3_POPTR	Potri.009G047700	40 kDa	AT2G13360	AGT1, alanine:glyoxylate aminotransferase	8	7	3	10	9	3
383	TRUE	Uncharacterized protein	B9GZI8_POPTR	Potri.003G095900	40 kDa	AT2G35490	FBN2, Fibrillin 2	3	2	3	5	6	4
384	TRUE	Uncharacterized protein	A0A2K2AEH4_POPTR	Potri.005G099600	40 kDa	AT4G35260	IDH1, isocitrate dehydrogenase 1	11	9	2	15	13	2
385	TRUE	Uncharacterized protein	A0A2K2A0D9_POPTR	Potri.006G111600	40 kDa	AT2G01410	NHL domain-containing protein	8	5	4	10	6	4
386	TRUE	Uncharacterized protein	B9I4E4_POPTR	Potri.012G135000	40 kDa	AT5G51970	ATSDH, sorbitol dehydrogenase	8	5	2	10	6	2
387	TRUE	Uncharacterized protein	A9PFY3_POPTR	Potri.014G122600	40 kDa	AT3G62600	ATERDJ3B, DNAJ heat shock family protein	5	3	2	6	3	2
388	TRUE	Uncharacterized protein	B9GXP7_POPTR	Potri.003G069600	40 kDa	AT3G14130	HAOX1, Aldolase-type TIM barrel family protein	7	5	2	8	6	4
389	TRUE	Uncharacterized protein	A0A3N7HZD4_POPTR	Potri.017G029000	40 kDa	AT3G59480	FRK7, Fructokinase 7	11	12	6	15	13	6
390	TRUE	Malate dehydrogenase	A0A2K2BIQ2_POPTR	Potri.002G141700	40 kDa	AT1G04410	C-NAD-MDH1, cytosolic malate dehydrogenase 1	3	4	2	8	7	6
391	TRUE	Uncharacterized protein	A0A2K1WMR7_POPTR	Potri.019G008000	40 kDa	AT1G29670	GDSL1, GDSL-motif esterase/acyltransferase/lipase	6	4	9	6	4	15
392	TRUE	Photosystem II D2 protein (psbD)	PSBD_POPTR	Potri.008G207200	40 kDa	ATCG00270	PSBD, photosystem II reaction center protein D	6	5	3	8	10	3
393	TRUE	Uncharacterized protein	B9GSG3_POPTR	Potri.002G198300	39 kDa	AT2G47470	ATPDI11, protein disulfide isomerase 11; MEE30, Maternal effect embryo arrest 30	17	13	8	22	18	11
394	TRUE	Uncharacterized protein	B9GGU3_POPTR	Potri.001G307200	39 kDa	AT4G39330	ATCAD9, cinnamyl alcohol dehydrogenase 9	8	9	4	12	12	4
395	TRUE	Lactoylglutathione lyase	A0A2K1WXY3_POPTR	Potri.018G084800	39 kDa	AT1G67280	ATGLY16, Ni+ dependent glyoxylase	6	4	2	7	5	2
396	TRUE	Uncharacterized protein	B9I4E5_POPTR	Potri.012G134900	39 kDa	AT5G51970	ATSDH, sorbitol dehydrogenase	7	3	3	11	4	4
397	TRUE	Glutamine synthetase	A9PEY1_POPTR	Potri.017G131100	39 kDa	AT5G37600	ATGLN1, cytosolic glutamine synthetase	8	10	4	10	12	5
398	TRUE	Eukaryotic translation initiation factor 3 subunit H	A9P7W5_POPTR	Potri.014G147100	39 kDa	AT1G10840	TIF3H1, Translation initiation factor 3H1 subunit	5	8	2	6	9	2
399	TRUE	Glutamine synthetase	A9PEW3_POPTR	Potri.015G034700	39 kDa	AT5G37600	ATGLN1, cytosolic glutamine synthetase	21	23	14	31	36	17
400	TRUE	Uncharacterized protein	U5GRM5_POPTR	Potri.003G210900	39 kDa	AT3G20790	NAD(P)-binding Rossmann-fold superfamily protein	9	10	3	15	15	4
401	TRUE	Uncharacterized protein	A0A2K2C6Z2_POPTR	Potri.001G322300	39 kDa	AT5G14040	MPT3, mitochondrial phosphate transporter	17	12	7	24	13	9
402	TRUE	Uncharacterized protein	B9IIT8_POPTR	Potri.016G078300	39 kDa	AT4G37970	ATCAD6, Cinnamyl alcohol dehydrogenase 6	14	13	6	16	16	6
403	TRUE	Peroxidase (PRX36)	A9PGX5_POPTR	Potri.005G195600	39 kDa	AT1G71695	Peroxidase superfamily protein	15	13	7	19	16	9
404	TRUE	Peroxidase (PRX37)	B9H7V4_POPTR	Potri.005G195700	39 kDa	AT1G71695	Peroxidase superfamily protein	11	9	7	17	15	12
405	TRUE	Uncharacterized protein	B9GFP9_POPTR	Potri.001G268600	39 kDa	AT4G37980	ATCAD7, cinnamaldehyde and hexenal reductase	6	5	3	7	7	3
406	TRUE	Fructose-bisphosphate aldolase	A9P9U1_POPTR	Potri.006G165700	39 kDa	AT2G36460	FBA6, Fructose-bisphosphate aldolase 6	20	19	15	38	37	27
407	TRUE	Malate dehydrogenase	A0A2K1YHX7_POPTR	Potri.011G096300	38 kDa	AT1G53240	MMDH1, mitochrondrial malate dehydrogenase 1	16	17	8	33	33	14
408	TRUE	Uncharacterized protein	U5GWH2_POPTR	Potri.001G398800	38 kDa	AT5G53870	ENODL1, early nodulin-like protein 1	2	2	2	3	3	3
409	TRUE	Uncharacterized protein	A9PHA1_POPTR	Potri.018G090100	38 kDa	AT3G52930	FBA8, Fructose-bisphosphate aldolase 8	19	17	13	31	33	24
410	TRUE	Uncharacterized protein	B9HGH9_POPTR	Potri.007G142400	38 kDa	AT5G16990	Molecular function has not been defined, was shown involved in oxidative stress tolerance	19	20	7	24	29	8
411	TRUE	Uncharacterized protein	B9IAA3_POPTR	Potri.014G147700	38 kDa	AT1G60710	ATB2, NAD(P)-linked oxidoreductase superfamily protein	12	12	8	18	16	8
412	TRUE	Uncharacterized protein	A0A2K2BNC5_POPTR	Potri.002G234300	38 kDa	AT1G60710	ATB2, NAD(P)-linked oxidoreductase superfamily protein	4	7	2	5	8	2
413	TRUE	Uncharacterized protein	U7E0T0_POPTR	Potri.002G234100	38 kDa	AT1G60690	NAD(P)-linked oxidoreductase superfamily protein	10	11	10	10	11	11
414	TRUE	Malate dehydrogenase	A0A2K1ZM47_POPTR	Potri.007G009100	38 kDa	AT2G22780	PMDH1, peroxisomal NAD-malate dehydrogenase	8	7	6	14	11	8
415	TRUE	Malate dehydrogenase	A9PGE6_POPTR	Potri.009G081600	37 kDa	AT5G09660	PMDH2, peroxisomal NAD-malate dehydrogenase	8	7	5	14	9	8
416	TRUE	Uncharacterized protein	A9P984_POPTR	Potri.008G038100	37 kDa	AT5G03300	ADK2, adenosine kinase 2	10	6	8	14	8	10
417	TRUE	Uncharacterized protein	A0A2K1XBB2_POPTR	Potri.016G057400	37 kDa	AT3G57270	BG1, beta-1,3-glucanase 1 (GH17_101???)	4	5	3	4	5	3
418	TRUE	Uncharacterized protein	B9IPL9_POPTR	Potri.019G031500	37 kDa	AT2G39050	EULS3, Euonymus lectin 3	8	7	8	10	8	13
419	TRUE	Glyceraldehyde-3-phosphate dehydrogenase	A9P807_POPTR	Potri.010G055400	37 kDa	AT3G04120	GAPC1, glyceraldehyde-3-phosphate dehydrogenase C subunit 1	20	19	10	32	31	13
420	TRUE	Glyceraldehyde-3-phosphate dehydrogenase	A9PA00_POPTR	Potri.012G094100	37 kDa	AT1G13440	GAPC2, glyceraldehyde-3-phosphate dehydrogenase C subunit 2	25	23	18	48	45	30
421	TRUE	Clathrin light chain	B9H272_POPTR	Potri.004G040100	37 kDa	AT2G20760	CLC1, Clathrin light chain	11	11	3	14	13	3
422	TRUE	Uncharacterized protein	B9HFQ2_POPTR	Potri.007G086600	37 kDa	AT5G10050	NAD(P)-binding Rossmann-fold superfamily protein	3	4	2	3	5	2
423	TRUE	Uncharacterized protein	B9ILU7_POPTR	Potri.018G088000	36 kDa	AT4G29120	6-phosphogluconate dehydrogenase family protein	6	7	2	9	8	3
424	TRUE	Uncharacterized protein	B9N8G9_POPTR	Potri.004G003200	36 kDa	AT4G22240	FBN1B, Fibrillin 1B (Plastid-lipid associated protein PAP)	6	6	6	9	11	10
425	TRUE	Uncharacterized protein	B9I2G9_POPTR	Potri.012G049600	36 kDa	AT1G18080	ATARCA, Arabidopsis thaliana homolog of the tobacco WD-40 repeat ArcA gene	14	8	5	18	10	5
426	TRUE	Malate dehydrogenase	B9GGU9_POPTR	Potri.001G376500	36 kDa	AT3G15020	MMDH2, mitochrondrial malate dehydrogenase 2	11	12	8	25	24	10
427	TRUE	Annexin	A0A2K2AD19_POPTR	Potri.005G075900	36 kDa	AT5G65020	ATANN2, Annexin 2	25	23	9	38	36	10
428	TRUE	Annexin	A9PA39_POPTR	Potri.002G095600	36 kDa	AT1G35720	ATANN1, Annexin 1	23	22	16	40	37	21
429	TRUE	Uncharacterized protein	A9P926_POPTR	Potri.015G041600	36 kDa	AT1G18080	ATARCA, Arabidopsis thaliana homolog of the tobacco WD-40 repeat ArcA gene	14	11	2	18	12	2
430	TRUE	Uncharacterized protein	A9PGW6_POPTR	Potri.013G101000	36 kDa	AT4G24340	Phosphorylase superfamily protein	7	7	7	12	12	16
431	TRUE	Uncharacterized protein	A0A2K1YP94_POPTR	Potri.010G052300	36 kDa	AT1G67730	ATKCR1, beta-ketoacyl reductase 1	5	2	3	5	2	3
432	TRUE	Eukaryotic translation initiation factor 3 subunit I	B9HJM0_POPTR	Potri.008G141400	36 kDa	AT2G46290	Transducin/WD40 repeat-like superfamily protein	14	10	6	18	14	6
433	TRUE	Malate dehydrogenase	A9P8R3_POPTR	Potri.008G166800	36 kDa	AT5G43330	C-NAD-MDH2, cytosolic NAD-dependent malate dehydrogenase	15	16	9	28	26	15
434	TRUE	Uncharacterized protein	A9PFE2_POPTR	Potri.013G100800	36 kDa	AT4G24340	Phosphorylase superfamily protein	10	14	19	20	29	63
435	TRUE	Uncharacterized protein	U5GAP0_POPTR	Potri.005G050600	36 kDa	AT3G04880	DRT102, DNA-Damage repair/toleration 2	10	9	3	11	10	3
436	TRUE	Uncharacterized protein	B9HH42_POPTR	Potri.007G129700	36 kDa	AT2G31390	FRK2, Fructokinase	9	8	2	10	8	2
437	TRUE	ATP synthase subunit gamma	A9PBF4_POPTR	Potri.015G057700	35 kDa	AT2G33040	ATP3, gamma subunit of Mt ATP synthase	10	8	8	15	10	10
438	TRUE	Uncharacterized protein	A0A2K1R4F0_POPTR	Potri.T167100	35 kDa	AT4G16260	Putative beta-1,3-endoglucanase (GH17_44)	3	3	4	4	4	5
439	TRUE	Uncharacterized protein	A9PGS6_POPTR	Potri.007G033700	35 kDa	AT5G66570	OE1, Oxygen evolving complex 1	9	13	6	12	16	6
440	TRUE	Uricase	A9PGD8_POPTR	Potri.010G242600	35 kDa	AT2G26230	UOX, Urate oxidase	13	4	10	13	4	11
441	TRUE	Uncharacterized protein	B9HG93_POPTR	Potri.007G000200	35 kDa	AT3G20000	TOM40, translocase of the outer mitochondrial membrane 40	13	10	6	20	11	9
442	TRUE	Uncharacterized protein	A9PFS2_POPTR	Potri.007G146300	35 kDa	AT2G44060	LEA26, Late embryogenesis abundant protein	14	15	11	25	25	15
443	TRUE	Uncharacterized protein	B9HHL6_POPTR	Potri.008G065300	35 kDa	AT3G11270	MEE34, Maternal effect embryo arrest 34	12	9	5	16	13	5
444	TRUE	Uncharacterized protein	A9PHG3_POPTR	Potri.002G127900	35 kDa	AT5G23540	Mov34/MPN/PAD-1 family protein	10	9	3	12	10	3
445	TRUE	Uncharacterized protein	A0A2K1ZI76_POPTR	Potri.008G161600	35 kDa	AT1G23740	AOR, alkenal/one oxidoreductase	8	7	8	11	8	10
446	TRUE	Uncharacterized protein	B9HBN0_POPTR	Potri.006G086800	35 kDa	AT2G37660	NAD(P)-binding Rossmann-fold superfamily protein	6	4	5	10	6	7
447	TRUE	Succinate--CoA ligase [ADP-forming] subunit alpha, mitochondrial	A9PFB5_POPTR	Potri.005G091400	35 kDa	AT5G23250	Succinyl-CoA ligase, alpha subunit	9	6	3	12	7	3
448	TRUE	Uncharacterized protein	B9N0N0_POPTR	Potri.004G233800	34 kDa	AT5G61510	GroES-like zinc-binding alcohol dehydrogenase family protein	10	6	2	13	6	3
449	TRUE	Uncharacterized protein	A0A3N7FP47_POPTR	Potri.009G104700	34 kDa	AT3G48700	ATCXE13, carboxyesterase 13	6	7	3	6	7	3
450	TRUE	60S acidic ribosomal protein P0	B9HHM2_POPTR	Potri.008G066200	34 kDa	AT2G40010	Ribosomal protein L10 family protein	8	9	6	9	11	9
451	TRUE	Cysteine synthase (POPTR_0030s00390)	A9PA30_POPTR	Potri.013G035500	34 kDa	AT4G14880	CYTACS1, cytosolic isoform of cytosolic O-acetylserine(thiol)lyase; OLD3, Onset of leaf death 3	11	10	3	14	12	3
452	TRUE	Uncharacterized protein	A9PH69_POPTR	Potri.013G128600	34 kDa	AT5G39740	OLI7, Oligocellula 7	15	7	3	24	8	3
453	TRUE	40S ribosomal protein SA	A9P891_POPTR	Potri.015G112900	34 kDa	AT1G72370	RPSAA, 40S ribosomal protein	17	18	6	36	32	6
454	TRUE	Phenylcoumaran benzylic ether reductase (pceberh)	O65904_POPTR	Potri.002G034400	34 kDa	AT1G75280	isoflavone reductase,	6	6	3	7	7	3
455	TRUE	Uncharacterized protein	B9HTB3_POPTR	Potri.010G056100	34 kDa	AT1G24360	NAD(P)-binding Rossmann-fold superfamily protein	12	11	5	20	19	6
456	TRUE	Uncharacterized protein	B9HPZ7_POPTR	Potri.009G165000	34 kDa	AT5G40810	Cytochrome C1 family	17	9	10	29	15	16
457	TRUE	Uncharacterized protein	A0A2K2ABW3_POPTR	Potri.005G051300	34 kDa	AT3G04830	Protein prenylyltransferase superfamily protein	4	3	2	4	3	2
458	TRUE	Uncharacterized protein	A0A2K1Z6K0_POPTR	Potri.009G118100	34 kDa	AT4G39230	ATPCBER1, phenylcoumaran benzylic ether reductase	9	5	5	9	5	5
459	TRUE	Uncharacterized protein	B9IN50_POPTR	Potri.018G140300	33 kDa	AT3G13580	Ribosomal protein L30/L7 family protein	22	18	8	40	29	9
460	TRUE	Uncharacterized protein	B9H105_POPTR	Potri.004G013200	33 kDa	AT1G11840	ATGLX1, Ni+ dependent glyoxalase I homolog	12	11	8	22	21	13
461	TRUE	Uncharacterized protein	A0A3N7FNR3_POPTR	Potri.010G199000	33 kDa	AT3G11400	ATEIF3G1, G subunit of eukaryotic initiation factor 3	10	8	5	13	10	5
462	TRUE	Uncharacterized protein	B9HRV8_POPTR	Potri.009G107500	33 kDa	AT3G50440	ATMES10, Methyl esterase 10 (methyl jasmonate esterase activity in vitro)	2	3	3	2	3	4
463	TRUE	Uncharacterized protein	A9P7Z6_POPTR	Potri.019G055100	33 kDa	AT1G65270	ER membrane protein complex subunit-like protein	6	3	2	6	4	2
464	TRUE	Uncharacterized protein	A9PB32_POPTR	Potri.018G023700	33 kDa	AT2G25280	AmmeMemoRadiSam system protein B	3	6	2	3	6	2
465	TRUE	Uncharacterized protein	U5GXF6_POPTR	Potri.001G400900	32 kDa	AT1G53000	ATCKS, mitochondrial-localized CMP-KDO (3-deoxy-D-manno-octulosonate) synthetase	7	5	3	9	8	5
466	TRUE	U2 small nuclear ribonucleoprotein A	U7DXL9_POPTR	Potri.003G158800	32 kDa	AT1G09760	U2A, U2 small nuclear ribonucleoprotein A	11	8	5	11	8	5
467	TRUE	Succinate dehydrogenase [ubiquinone] iron-sulfur subunit, mitochondrial	B9GIY4_POPTR	Potri.001G338400	32 kDa	AT5G40650	SDH2-2, succinate dehydrogenase 2-2	8	6	2	14	9	4
468	TRUE	Uncharacterized protein	A9PIC3_POPTR	Potri.011G100800	32 kDa	AT3G12290	MTHFD1, methylenetetrahydrofolate dehydrogenase/methenyltetrahydrofolate cyclohydrolase	6	4	2	7	4	2
469	TRUE	Uncharacterized protein	A9PBF5_POPTR	Potri.017G017400	32 kDa	AT2G20530	ATPHB6, Prohibitin 6	16	16	17	26	26	25
470	TRUE	Uncharacterized protein	A9P967_POPTR	Potri.001G004500	32 kDa	AT5G19760	Mitochondrial substrate carrier family protein	14	13	10	18	15	11
471	TRUE	S-formylglutathione hydrolase	A9PFP5_POPTR	Potri.006G047000	32 kDa	AT2G41530	ATSFGH, S-formylglutathione hydrolase	6	7	2	10	11	3
472	TRUE	Uncharacterized protein	A0A2K2AW57_POPTR	Potri.004G174500	32 kDa	AT4G35000	APX3, ascorbate peroxidase 3	12	11	6	13	12	9
473	TRUE	Eukaryotic translation initiation factor 3 subunit F	A9PCS2_POPTR	Potri.010G192000	32 kDa	AT2G39990	EIF2, translation initiation factor eIF2 p47 subunit homolog	9	7	3	10	11	4
474	TRUE	Uncharacterized protein	A9PFA2_POPTR	Potri.017G078000	31 kDa	AT5G62740	ATHIR1, Hypersensitive induced reaction 4	13	10	9	15	11	10
475	TRUE	Chlorophyll a-b binding protein, chloroplastic	B9HCM1_POPTR	Potri.006G099500	31 kDa	AT3G08940	LHCB4.2, light harvesting complex of photosystem II	7	7	3	8	8	3
476	TRUE	Chlorophyll a-b binding protein, chloroplastic	A9PGZ3_POPTR	Potri.019G063100	31 kDa	AT4G10340	LHCB5, light harvesting complex of photosystem II 5	10	7	4	12	8	5
477	TRUE	Uncharacterized protein	A9PAM7_POPTR	Potri.003G128600	31 kDa	AT4G00430	PIP1;4, plasma membrane intrinsic protein subfamily PIP1	6	4	2	10	5	2
478	TRUE	Uncharacterized protein	B9GJB2_POPTR	Potri.001G335700	31 kDa	AT5G40770	ATPHB3, Prohibitin 3	17	14	13	30	17	20
479	TRUE	Uncharacterized protein	A0A2K1XWC6_POPTR	Potri.014G155200	30 kDa	AT2G32520	alpha/beta-Hydrolases superfamily protein	7	7	6	7	8	8
480	TRUE	Uncharacterized protein	B9I8L1_POPTR	Potri.014G086100	30 kDa	AT2G45990	Ribosomal RNA small subunit methyltransferase G	4	2	2	4	2	2
481	TRUE	Uncharacterized protein	B9II72_POPTR	Potri.016G055000	30 kDa	AT2G41840	Ribosomal protein S5 family protein	8	7	2	11	8	2
482	TRUE	Uncharacterized protein	A0A2K1XVR6_POPTR	Potri.014G145200	30 kDa	AT5G46860	VAM3, Vacuolar morphology 3; Syntaxin of plants 22; SNARE protein	4	3	2	6	3	2
483	TRUE	Cytochrome b-c1 complex subunit Rieske, mitochondrial	B9GMU2_POPTR	Potri.001G067900	30 kDa	AT5G13430	RISP, Rieske FES protein	6	4	5	9	6	5
484	TRUE	Uncharacterized protein	A0A3N7H1D7_POPTR	Potri.010G041100	30 kDa	AT5G14740	Beta CA2, carbonic anhydrase 2	4	2	3	4	2	3
485	TRUE	40S ribosomal protein S4	B9IEU6_POPTR	Potri.015G079600	30 kDa	AT5G07090	Ribosomal protein S4 (RPS4A) family protein	15	10	7	25	14	7
486	TRUE	Uncharacterized protein	B9N2Z1_POPTR	Potri.006G169400	30 kDa	AT5G57490	ATVDAC4, voltage-dependent anion channel 4	7	2	3	8	2	3
487	TRUE	Uncharacterized protein	B9IJ24_POPTR	Potri.016G088200	30 kDa	AT3G09740	ATSYP71, syntaxin of plants 71	5	4	2	5	4	2
488	TRUE	Reticulon-like protein	A0A2K1XH54_POPTR	Potri.015G027300	30 kDa	AT4G23630	RTN1, Reticulon like protein B1	3	2	3	3	2	3
489	TRUE	Uncharacterized protein	A9PD04_POPTR	Potri.008G194900	30 kDa	AT3G01280	ATVDAC1, voltage-dependent anion channel 1	11	8	11	18	13	18
490	TRUE	Chlorophyll a-b binding protein, chloroplastic	A9PE75_POPTR	Potri.014G172400	30 kDa	AT1G61520	LHCA3, Photosystem I light harvesting complex gene 3	5	5	3	8	5	3
491	TRUE	Uncharacterized protein	B9N219_POPTR	Potri.017G113300	30 kDa	AT3G02520	GRF7, General regulatory factor 7; Encodes GF14 ν, a 14-3-3 protein isoform (14-3-3ν)	20	20	9	32	30	14
492	TRUE	Uncharacterized protein	A9PDW1_POPTR	Potri.009G136600	30 kDa	AT4G35100	PIP3, Plasma membrane intrinsic protein 3	4	3	2	4	3	2
493	TRUE	Uncharacterized protein	B9IM03_POPTR	Potri.018G093900	30 kDa	AT5G57490	ATVDAC4, voltage-dependent anion channel 4	5	2	2	6	2	2
494	TRUE	Uncharacterized protein	B9IIN3_POPTR	Potri.016G072100	30 kDa	AT5G06290	PRXB, 2-Cysteine peroxiredoxin B	3	4	4	3	4	5
495	TRUE	Uncharacterized protein	B9I1U7_POPTR	Potri.011G110900	30 kDa	AT2G42590	GRF9, General regulatory factor 9; 14-3-3 gene. Binds calcium and displays induced structural changes	14	12	4	20	18	5
496	TRUE	40S ribosomal protein S3a	A9PHL2_POPTR	Potri.008G156300	30 kDa	AT3G04840	Ribosomal protein S3Ae	16	9	3	25	12	3
497	TRUE	Uncharacterized protein	A9P802_POPTR	Potri.010G033500	30 kDa	AT3G01280	ATVDAC1, voltage-dependent anion channel 1	9	7	6	16	10	9
498	TRUE	Uncharacterized protein	B9MXM5_POPTR	Potri.005G120800	29 kDa	AT1G19580	GAMMA CA1, gamma carbonic anhydrase 1	7	5	3	11	6	8
499	TRUE	Ferritin OS=Populus trichocarpa	B9HSJ8_POPTR	Potri.010G184500	29 kDa	AT3G11050	ATFER2, ferritin 2	11	8	14	16	11	19
500	TRUE	Uncharacterized protein	U5G7Y6_POPTR	Potri.007G055600	29 kDa	AT5G67500	ATVDAC2, voltage-dependent anion channel 2	6	5	6	8	5	7
501	TRUE	Uncharacterized protein	A9P9T9_POPTR	Potri.002G099800	29 kDa	AT1G78300	GRF2, General regulatory factor 2; G-box binding factor GF14 omega encoding a 14-3-3 protein	19	18	14	32	27	17
502	TRUE	Proteasome subunit beta	B9HT94_POPTR	Potri.010G058100	29 kDa	AT1G13060	PBE1, 20S proteasome beta subunit E1	13	8	2	17	10	2
503	TRUE	Uncharacterized protein	B9H4D0_POPTR	Potri.005G229000	29 kDa	AT1G19580	GAMMA CA1, gamma carbonic anhydrase 1	13	10	12	24	15	23
504	TRUE	Uncharacterized protein	A0A2K1WRZ2_POPTR	Potri.019G093900	29 kDa	AT3G54420	ATEP3, EP3-3 chitinase	3	3	3	8	8	7
505	TRUE	Uncharacterized protein	A0A2K1XNX2_POPTR	Potri.014G016300	29 kDa	AT5G67500	ATVDAC2, voltage-dependent anion channel 2	6	3	3	6	3	4
506	TRUE	Uncharacterized protein	A0A2K2AGV8_POPTR	Potri.005G146800	29 kDa	AT5G67500	ATVDAC2, voltage-dependent anion channel 2	12	10	11	16	11	14
507	TRUE	Uncharacterized protein	B9IQT0_POPTR	Potri.019G094100	29 kDa	AT3G54420	ATEP3, EP3-3 chitinase	2	2	3	3	4	6
508	TRUE	Uncharacterized protein	A9PCP8_POPTR	Potri.017G078200	29 kDa	AT3G01280	ATVDAC1, voltage-dependent anion channel 1	8	6	6	14	9	10
509	TRUE	Uncharacterized protein	A9PIG1_POPTR	Potri.002G083500	29 kDa	AT1G44575	PSBS, Chlorophyll A-B binding family protein	3	3	3	4	3	5
510	TRUE	Uncharacterized protein	A0A2K2BGB8_POPTR	Potri.002G097500	29 kDa	AT1G26480	GRF12, general regulatory factor 12	10	9	4	14	12	5
511	TRUE	Uncharacterized protein	B9GJS3_POPTR	Potri.001G331800	29 kDa	AT3G58730	VATP, vacuolar ATP synthase subunit D	12	11	10	17	16	11
512	TRUE	Uncharacterized protein	A0A2K2BC60_POPTR	Potri.002G020900	29 kDa	AT5G05670	signal recognition particle binding protein	2	3	3	4	3	4
513	TRUE	Uncharacterized protein	A0A3N7EYJ8_POPTR	Potri.004G199900	29 kDa	AT2G47140	ATSDR5, Short chain dehydrogenase reductase 5	3	4	3	5	6	3
514	TRUE	Uncharacterized protein	A9PCV6_POPTR	Potri.002G103800	29 kDa	AT5G65430	GRF8, General regulatory factor 8 (interact with the BZR1 transcription factor involved in brassinosteroid signaling)	20	16	7	35	25	9
515	TRUE	Reticulon-like protein	A9PAK3_POPTR	Potri.001G097700	28 kDa	AT1G64090	RTN3, Reticulan like protein B3	6	7	7	7	7	7
516	TRUE	40S ribosomal protein S6	A9P9D9_POPTR	Potri.001G311000	28 kDa	AT5G10360	EMB3010, Embryo defective 3010; RPS6B, Ribosomal protein small subunit 6B	11	3	2	13	3	2
517	TRUE	Uncharacterized protein	A0A3N7G704_POPTR	Potri.018G089300	28 kDa	AT5G45670	GDSL-like Lipase/Acylhydrolase superfamily protein	10	10	6	15	15	10
518	TRUE	Probable 6-phosphogluconolactonase	A9PA91_POPTR	Potri.015G007300	28 kDa	AT5G24420	PGL5, 6-phosphogluconolactonase	4	3	3	4	3	3
519	TRUE	Uncharacterized protein	A0A2K1YTW9_POPTR	Potri.010G142600	28 kDa	AT2G29290	NAD(P)-binding Rossmann-fold superfamily protein	5	7	4	7	10	5
520	TRUE	Peptidyl-prolyl cis-trans isomerase	B9GMP1_POPTR	Potri.001G060200	28 kDa	AT5G13120	ATCYP20-2, cyclophilin 20	8	10	3	11	22	5
521	TRUE	Uncharacterized protein	A9PGP9_POPTR	Potri.002G055700	28 kDa	AT1G06680	OE23, Oxygen evolving complex subunit	7	8	3	9	11	3
522	TRUE	Uncharacterized protein	B9IBS4_POPTR	Potri.014G017200	28 kDa	AT1G27450	APT1, Adenosine phosphoribosyl transferase 1	5	6	5	6	6	6
523	TRUE	Uncharacterized protein	A9PHM0_POPTR	Potri.005G206700	28 kDa	AT1G06680	OE23, Oxygen evolving complex subunit	7	8	3	8	10	3
524	TRUE	Chlorophyll a-b binding protein, chloroplastic	A9PHD4_POPTR	Potri.005G239300	28 kDa	AT2G34430	LHB1B1, Light harvesting chlorophyll protein complex II subunit B1	6	6	9	10	9	12
525	TRUE	Uncharacterized protein	B9HZX1_POPTR	Potri.011G122100	28 kDa	AT4G27450	aluminum induced protein with YGL and LRDR motifs	4	4	3	7	6	3
526	TRUE	Uncharacterized protein	B9HG38_POPTR	Potri.007G079500	28 kDa	AT2G21870	MDGP1, Male gametophyte defective 1	17	13	10	23	17	12
527	TRUE	Uncharacterized protein	B9IDD4_POPTR	Potri.015G000600	28 kDa	AT5G24650	Mitochondrial import inner membrane translocase subunit Tim17/Tim22/Tim23 family protein	7	5	3	9	6	4
528	TRUE	Uncharacterized protein	A9P9I6_POPTR	Potri.009G129800	28 kDa	AT2G21160	Translocon-associated protein (TRAP), alpha subunit	3	4	2	5	6	3
529	TRUE	Proteasome subunit beta	B9H9B4_POPTR	Potri.006G242000	28 kDa	AT1G56450	PBG1, 20S proteasome beta subunit PBG1	7	5	3	11	6	3
530	TRUE	Uncharacterized protein	A9PBR4_POPTR	Potri.009G061600	28 kDa	AT5G13450	ATP5, delta subunit of Mt ATP synthase	4	4	4	7	7	6
531	TRUE	Uncharacterized protein	A9P9X7_POPTR	Potri.016G084800	28 kDa	AT3G09640	APX1B, Ascorbate peroxidase 1B	11	11	6	20	20	10
532	TRUE	Uncharacterized protein	A0A2K2A1Q9_POPTR	Potri.006G133500	27 kDa	AT5G02790	GSTL3, Glutathione S-transferase family	4	5	2	5	6	2
533	TRUE	Proteasome subunit beta	B9IKM7_POPTR	Potri.018G037700	27 kDa	AT1G56450	PBG1, 20S proteasome beta subunit PBG1	6	4	3	11	5	3
534	TRUE	Uncharacterized protein	B9IFD8_POPTR	Potri.015G098600	27 kDa	AT3G48680	ATCAL2, mitochondrial gamma carbonic anhydrase-like protein	7	4	7	7	4	7
535	TRUE	Uncharacterized protein	B9IIY3_POPTR	Potri.016G083500	27 kDa	AT5G02790	GSTL3, Glutathione S-transferase family	8	7	7	11	9	8
536	TRUE	Uncharacterized protein	B9HQ83_POPTR	Potri.009G015400	27 kDa	AT1G07890	APX1, Ascorbate peroxidase 1; MEE6, Maternal embryo arrest 6	13	13	7	26	25	14
537	TRUE	Proteasome subunit alpha type	B9HDL1_POPTR	Potri.006G110800	27 kDa	AT2G05840	PAA2, 20S proteasome subunit PAA2	15	14	3	21	18	3
538	TRUE	Uncharacterized protein	A9PCM3_POPTR	Potri.004G102500	27 kDa	AT3G25780	AOC3, Allene oxide cyclase 3	12	9	9	18	13	11
539	TRUE	Uncharacterized protein	B9HET4_POPTR	Potri.007G029600	27 kDa	AT4G36750	Quinone reductase family protein	6	7	2	8	9	2
540	TRUE	Uncharacterized protein	B9H074_POPTR	Potri.003G107800	27 kDa	AT2G43090	IPMI SSU1, isopropylmalate isomerase small subunit 1	3	4	2	3	4	2
541	TRUE	Uncharacterized protein	A9P7V6_POPTR	Potri.010G203500	27 kDa	AT3G55440	ATCTIMC, Cytosolic isoform triosephosphate isomerase.	21	17	15	32	29	22
542	TRUE	Lactoylglutathione lyase	A0A2K1Z0P9_POPTR	Potri.009G007200	27 kDa	AT1G08110	ATGLY12, Glyoxalase 12	3	3	2	4	4	3
543	TRUE	Uncharacterized protein	A9PGI5_POPTR	Potri.001G237600	27 kDa	AT2G28790	Pathogenesis-related thaumatin superfamily protein; Osmotin like protein	8	8	6	14	13	11
544	TRUE	Uncharacterized protein	B9HST3_POPTR	Potri.010G066600	27 kDa	AT4G26740	ATCLO1, Caleosin	4	4	2	5	5	2
545	TRUE	Proteasome subunit alpha type	A9PCR5_POPTR	Potri.009G133800	27 kDa	AT5G66140	PAD2, Proteosome alpha subunit D2	6	4	2	7	4	2
546	TRUE	Uncharacterized protein	A9PB19_POPTR	Potri.015G092800	27 kDa	AT5G63400	ADK1, Adenylate kinase 1	12	8	6	16	11	10
547	TRUE	Dolichol-phosphate mannosyltransferase subunit 1	B9GQ13_POPTR	Potri.002G010300	27 kDa	AT1G20575	DPMS1, dolichol phosphate mannase synthase 1	4	2	4	4	2	5
548	TRUE	Uncharacterized protein	B9GLB3_POPTR	Potri.001G001300	27 kDa	AT4G26410	RHIP1, RGS1-HXK1 INTERACTING PROTEIN 1	6	5	3	8	6	3
549	TRUE	Uncharacterized protein	A9PIF1_POPTR	Potri.006G138600	27 kDa	AT5G20720	ATCPN21, chloroplast co-chaperonin with similarity to CPN21 from spinach,	7	6	3	7	6	3
550	TRUE	Uncharacterized protein	A0A2K1Z1V4_POPTR	Potri.009G028800	27 kDa	AT2G28790	Pathogenesis-related thaumatin superfamily protein; Osmotin like protein	3	3	2	5	5	5
551	TRUE	Uncharacterized protein	B9I3N9_POPTR	Potri.012G095300	27 kDa	AT5G63400	ADK1, Adenylate kinase 1	13	12	9	18	16	12
552	TRUE	Uncharacterized protein	A9PAR3_POPTR	Potri.005G025700	27 kDa	AT3G05500	LD-ASSOCIATED PROTEIN 3, LDAP3, SMALL RUBBER PARTICLE PROTEIN3, SRP3	11	11	4	13	13	5
553	TRUE	Uncharacterized protein	B9GKL0_POPTR	Potri.001G107600	27 kDa	AT4G11650	ATOSM34, osmotin-like protein	7	7	7	13	16	17
554	TRUE	Uncharacterized protein	B9I7I6_POPTR	Potri.013G017300	27 kDa	AT3G05500	LD-ASSOCIATED PROTEIN 3, LDAP3, SMALL RUBBER PARTICLE PROTEIN3, SRP3	8	10	5	12	12	6
555	TRUE	Uncharacterized protein	B9GWH3_POPTR	Potri.003G125800	26 kDa	AT5G41240	ATGSTT2, Glutathione S-transferase theta 2	4	4	4	5	4	5
556	TRUE	Uncharacterized protein	A0A2K2C818_POPTR	Potri.001G343000	26 kDa	AT4G13010	CEQORH, Chloroplast envelope quinone oxidoreductase homolog	10	9	2	11	13	2
557	TRUE	Uncharacterized protein	A9P908_POPTR	Potri.014G032400	26 kDa	AT1G47420	SDH5, Succinate dehydrogenase 5	4	3	2	6	4	3
558	TRUE	Glutathione peroxidase	A0A2K2B630_POPTR	Potri.003G126100	26 kDa	AT4G11600	ATGPX3, glutathione peroxidase 6	5	7	9	8	11	13
559	TRUE	Uncharacterized protein	A9P864_POPTR	Potri.013G051500	26 kDa	AT4G11150	VHAE1, vacuolar H+-ATPase subunit E isoform 1	10	8	7	15	12	8
560	TRUE	Uncharacterized protein	A9PAW1_POPTR	Potri.018G049100	26 kDa	AT5G35530	Ribosomal protein S3 family protein	16	9	9	24	14	10
561	TRUE	Uncharacterized protein	B9HUB0_POPTR	Potri.010G073700	26 kDa	AT4G14440	ECI3, DELTA(2)-ENOYL COA ISOMERASE 3	5	3	2	5	3	3
562	TRUE	Proteasome subunit alpha type	B9N7I3_POPTR	Potri.001G162900	26 kDa	AT3G14290	PAE2, 20S proteasome subunit PAE2	16	11	3	22	13	3
563	TRUE	Cysteine proteinase inhibitor	B9GX99_POPTR	Potri.003G192200	26 kDa	AT3G12490	ATCYS6, phytocystatin 6	5	4	3	5	4	3
564	TRUE	Uncharacterized protein	A9P9M3_POPTR	Potri.009G065800	26 kDa	AT1G74050	Ribosomal protein L6 family protein	5	4	2	7	5	2
565	TRUE	Uncharacterized protein	A9P949_POPTR	Potri.006G032900	26 kDa	AT1G79590	ATSYP52, Syntaxin of plants 52	8	4	3	11	4	3
566	TRUE	Uncharacterized protein	B9HMC2_POPTR	Potri.008G201400	26 kDa	AT3G23600	alpha/beta-Hydrolases superfamily protein	7	5	5	11	7	7
567	TRUE	Uncharacterized protein	B9GZG6_POPTR	Potri.003G020300	26 kDa	AT5G10160	Thioesterase superfamily protein	5	4	4	8	4	4
568	TRUE	Proteasome subunit beta	A9PD83_POPTR	Potri.018G145900	26 kDa	AT4G31300	PBA1, Encodes 20S proteasome subunit PBA1 (PBA1). PBA1 acts as a plant caspase-3-like enzyme	12	9	2	15	10	2
569	TRUE	Uncharacterized protein	B9HRN3_POPTR	Potri.009G116000	26 kDa	AT1G79010	Alpha-helical ferredoxin	6	6	3	10	8	4
570	TRUE	Proteasome subunit alpha type (POPTR_012G123550)	A9PAG0_POPTR	Potri.012G123500	26 kDa	AT3G14470	NB-ARC domain-containing disease resistance protein	13	11	8	21	19	9
571	TRUE	Uncharacterized protein (POPTR_006G235132)	A0A3N7GGD6_POPTR	Potri.006G235100	26 kDa	AT4G26270	PFK3, phosphofructokinase 3	4	8	2	4	8	2
572	TRUE	Uncharacterized protein	B9GZY9_POPTR	Potri.003G173100	25 kDa	AT1G67360	LD-ASSOCIATED PROTEIN 1, LDAP1, SMALL RUBBER PARTICLE PROTEIN, SRP1	9	9	8	23	20	21
573	TRUE	Tau class glutathione transferase GSTU30	B9I0G5_POPTR	Potri.011G140800	25 kDa	AT1G78380	GSTU19, glutathione S-transferase TAU19	3	4	3	4	5	3
574	TRUE	Uncharacterized protein	A9P8H1_POPTR	Potri.001G055300	25 kDa	AT1G67360	LD-ASSOCIATED PROTEIN 1, LDAP1, SMALL RUBBER PARTICLE PROTEIN, SRP1	7	9	8	16	17	18
575	TRUE	Glutathione peroxidase	B9HB69_POPTR	Potri.006G265400	25 kDa	AT2G25080	ATGPX1, glutathione peroxidase	7	5	3	7	5	3
576	TRUE	Uncharacterized protein	A9PEF3_POPTR	Potri.008G203400	25 kDa	AT5G19140	ATAILP1, aluminum induced protein with YGL and LRDR motifs	8	7	6	13	10	10
577	TRUE	Superoxide dismutase	A0A2K1Y3G6_POPTR	Potri.013G092600	25 kDa	AT3G10920	ATMSD1, manganese superoxide dismutase	5	6	4	8	12	4
578	TRUE	Uncharacterized protein	A0A2K2BYU0_POPTR	Potri.001G165600	25 kDa	AT1G11890	ATSEC22, Secretion 22	8	3	3	10	3	3
579	TRUE	Uncharacterized protein	B9I3Q0_POPTR	Potri.012G096400	25 kDa	AT1G30230	EEF-IBB1, Elongation factor IB Beta	11	12	7	17	19	8
580	TRUE	Whirly family protein	A9PCM9_POPTR	Potri.003G048700	25 kDa	AT1G71260	ATWHY2, Whirly 2	8	6	2	12	9	2
581	TRUE	Uncharacterized protein	A9PD73_POPTR	Potri.015G094200	25 kDa	AT2G18110	Translation elongation factor EF1B/ribosomal protein S6 family protein	9	13	5	14	18	7
582	TRUE	Uncharacterized protein (POPTR_017G000266)	A9P8D1_POPTR	Potri.017G000300	25 kDa	AT3G59970	MTHFR1, methylenetetrahydrofolate reductase	18	18	2	22	22	2
583	TRUE	GTP-binding nuclear protein	A9PA03_POPTR	Potri.006G250300	25 kDa	AT5G55190	ATRAN3, RAN GTPase 3	10	9	7	17	13	11
584	TRUE	Uncharacterized protein	U5FZ41_POPTR	Potri.011G085100	25 kDa	AT1G30070	SGS domain-containing protein	3	2	2	4	2	2
585	TRUE	Uncharacterized protein	B9N8C8_POPTR	Potri.004G007900	25 kDa	AT1G11905	B-cell receptor-associated protein 31-like	6	5	2	6	5	2
586	TRUE	Proteasome subunit beta	A9PD57_POPTR	Potri.002G148300	25 kDa	AT3G60820	PBF1, 20S proteasome beta subunit PBF1	8	6	2	11	8	2
587	TRUE	Uncharacterized protein	A0A2K1R6Z5_POPTR	Potri.T094100	25 kDa	AT4G11650	ATOSM34, osmotin-like protein	2	2	2	3	3	2
588	TRUE	Uncharacterized protein	A0A2K2C9L6_POPTR	Potri.001G369000	25 kDa	AT3G07680	P24BETA2, Golgi-localized p24 protein	4	2	3	5	2	3
589	TRUE	Uncharacterized protein	A9P867_POPTR	Potri.014G154800	24 kDa	AT5G42570	B-cell receptor-associated 31-like protein	5	6	2	7	9	3
590	TRUE	Uncharacterized protein	A9P7W8_POPTR	Potri.009G018600	24 kDa	AT2G18110	Translation elongation factor EF1B/ribosomal protein S6 family protein	12	13	5	16	16	5
591	TRUE	Ribosomal protein	A9P8Q3_POPTR	Potri.007G035600	24 kDa	AT2G27530	PGY1, PIGGYBACK1, Ribosomal protein L10aP	5	4	3	7	6	5
592	TRUE	Uncharacterized protein	A9PI20_POPTR	Potri.001G081500	24 kDa	AT1G31330	PSAF; photosystem I subunit F	4	3	2	4	3	2
593	TRUE	Phi class glutathione transferase GSTF1	A9PHH6_POPTR	Potri.002G015100	24 kDa	AT3G03190	ATGSTF6, glutathione transferase 6	6	8	9	7	10	11
594	TRUE	Uncharacterized protein	A0A2K2C1Y7_POPTR	Potri.001G224700	24 kDa	AT2G18110	Translation elongation factor EF1B/ribosomal protein S6 family protein	11	11	5	13	14	5
595	TRUE	Uncharacterized protein	A9P9U7_POPTR	Potri.001G374000	24 kDa	AT5G60860	ATRAB-A1F, RAB GTPase homolog A1F	21	22	9	25	25	9
596	TRUE	Uncharacterized protein	A0A2K1YQT6_POPTR	Potri.010G081700	24 kDa	AT3G22845	emp24/gp25L/p24 family/GOLD family protein	2	2	2	2	2	2
597	TRUE	Uncharacterized protein	A0A2K2C9P5_POPTR	Potri.001G370000	24 kDa	AT5G55940	EMB2731, Embryo defective 2731	8	8	2	10	10	2
598	TRUE	Uncharacterized protein (POPTR_0022s00350)	U7E2Z3_POPTR	Potri.003G004100	24 kDa	AT1G09630	ATRAB-A2A, RAB GTPase homolog A2A	15	14	10	19	15	10
599	TRUE	Uncharacterized protein	A9PEY0_POPTR	Potri.008G051700	24 kDa	AT3G46060	ARA-3, small GTP-binding protein	10	8	7	13	11	10
600	TRUE	Uncharacterized protein	A0A2K1ZUH0_POPTR	Potri.006G000300	24 kDa	AT1G07410	ATRAB-A2B, RAB GTPase homolog A2B	10	8	6	12	8	6
601	TRUE	Uncharacterized protein	U5FUU1_POPTR	Potri.013G062200	24 kDa	AT1G54410	ATHIRD11, Dehydrin	11	8	4	22	13	7
602	TRUE	Uncharacterized protein	A9P9R8_POPTR	Potri.010G211600	24 kDa	AT1G75270	DHAR2, dehydroascorbate reductase 2	6	6	6	12	11	9
603	TRUE	Uncharacterized protein	A9PB37_POPTR	Potri.001G314500	24 kDa	AT5G48760	Ribosomal protein L13 family protein	7	2	2	10	2	2
604	TRUE	Uncharacterized protein	A9PAI3_POPTR	Potri.018G063300	24 kDa	AT3G26060	ATPRX Q, periredoxin Q	8	7	4	12	8	5
605	TRUE	Uncharacterized protein	B9H3E8_POPTR	Potri.004G082300	24 kDa	AT5G16550	LDAP INTERACTING PROTEIN, LDIP	3	3	4	5	7	14
606	TRUE	Uncharacterized protein	A0A2K2A0Z1_POPTR	Potri.006G121400	23 kDa	AT5G03530	ATRABC2A, Rab GTPase homolog C2A (interacts with myosin XI)	4	5	2	4	5	2
607	TRUE	Uncharacterized protein	A0A3N7EMZ4_POPTR	Potri.002G111300	23 kDa	AT5G65520	Tetratricopeptide repeat (TPR)-like superfamily protein	8	6	8	9	7	10
608	TRUE	Uncharacterized protein	B9HES5_POPTR	Potri.007G105500	23 kDa	AT1G43890	ATRAB-C1, Rab GTPase homolog B18	11	9	6	12	9	6
609	TRUE	Kunitz-type protease inhibitor KPI-D2.2	B9H290_POPTR	Potri.004G067900	23 kDa	AT1G17860	ATKTI5, Kunitz trypsin inhibitor 5	4	4	3	4	4	3
610	TRUE	Uncharacterized protein	A9P9Z4_POPTR	Potri.015G139800	23 kDa	AT3G48890	ATMAPR3, membrane-associated progesterone binding protein 3 (Lipid metabolism)	4	4	3	7	7	4
611	TRUE	Uncharacterized protein	A9P8X5_POPTR	Potri.009G159600	23 kDa	AT4G35860	ATRABB1B, GTP-binding protein ATGB2	19	16	6	28	21	9
612	TRUE	Phi class glutathione transferase GSTF6	A9PBD6_POPTR	Potri.T035100	23 kDa	AT1G02930	ATGST1, Glutathione S-transferase	4	4	5	5	5	8
613	TRUE	Uncharacterized protein	A9P8W4_POPTR	Potri.003G053400	23 kDa	AT1G52280	ATRABG3D, RAB GTPase homolog G3D	17	13	2	20	15	2
614	TRUE	Uncharacterized protein	A9P8D8_POPTR	Potri.013G102100	23 kDa	AT3G52960	PRXIIE, Peroxiredoxin-IIE	5	4	5	5	4	9
615	TRUE	Uncharacterized protein	B9H9X8_POPTR	Potri.006G197700	23 kDa	AT2G37270	ATRPS5B, Ribosomal protein 5B	10	9	6	23	15	11
616	TRUE	Uncharacterized protein	A0A2K2B3T9_POPTR	Potri.003G086700	23 kDa	AT2G44610	ATRAB6A, Golgi localized small GTPase	5	6	4	7	6	5
617	TRUE	Uncharacterized protein (POPTR_014G193766)	A0A3N7G242_POPTR	Potri.014G193800	23 kDa	AT5G43940	ADH2, Alcohol dehydrogenase 2	5	4	3	6	5	4
618	TRUE	Uncharacterized protein	A0A2K1YC75_POPTR	Potri.012G114000	23 kDa	AT2G47110	UBI6, Ubiquitin extension protein 6	8	5	5	11	8	7
619	TRUE	Uncharacterized protein	B9I794_POPTR	Potri.013G161500	23 kDa	AT5G10860	CBSX3, cystathionine beta-Synthase (CBS) domain-containing protein	10	10	5	19	17	6
620	TRUE	Proteasome subunit beta	B9H7H5_POPTR	Potri.005G180500	23 kDa	AT1G21720	PBC1, Proteosome beta subunit C1	7	3	3	10	4	3
621	TRUE	Uncharacterized protein	B9GJU0_POPTR	Potri.001G330200	23 kDa	AT1G27390	TOM20-2, Translocase outer membrane 20-2	9	7	4	13	11	4
622	TRUE	Uncharacterized protein	A9P8E1_POPTR	Potri.001G080400	23 kDa	AT1G02130	ATRAB1B, Rab1 GTPase subfamily (ER to Golgi transportation)	13	14	7	19	18	9
623	TRUE	Uncharacterized protein	A9PFI0_POPTR	Potri.003G004000	23 kDa	AT3G11730	ATRABD1, Rab GTPase homolog D1 (interacts with myosin XI)	8	7	4	12	8	4
624	TRUE	Uncharacterized protein	A9PA21_POPTR	Potri.003G190800	22 kDa	AT3G12390	Nascent polypeptide-associated complex (NAC)	6	6	5	12	11	8
625	TRUE	Peptidyl-prolyl cis-trans isomerase	A9P8C5_POPTR	Potri.001G251700	22 kDa	AT5G58710	ROC7, Rotamase cyclophilin ROC7	5	5	3	9	8	6
626	TRUE	Cysteine proteinase inhibitor	A0A2K2BRQ9_POPTR	Potri.001G032900	22 kDa	AT3G12490	ATCYS6, phytocystatin 6	5	5	3	6	6	4
627	TRUE	Uncharacterized protein	A9PD87_POPTR	Potri.003G086100	22 kDa	AT5G47030	Encodes the mitochondrial ATP synthase subunit delta	5	4	3	6	4	4
628	TRUE	Peptidyl-prolyl cis-trans isomerase	A9PAQ9_POPTR	Potri.009G046500	22 kDa	AT2G29960	ATCYP5, Cyclophilin 5	9	6	3	14	14	6
629	TRUE	40S ribosomal protein S7	B9IFW5_POPTR	Potri.016G100400	22 kDa	AT3G02560	Ribosomal protein S7e family protein	14	7	8	20	10	11
630	TRUE	Uncharacterized protein	B9HWX5_POPTR	Potri.010G141900	22 kDa	AT4G02080	ATSAR2, secretion-associated RAS super family 2	20	24	15	31	36	19
631	TRUE	Uncharacterized protein	U5GBD9_POPTR	Potri.006G032000	22 kDa	AT3G12390	Nascent polypeptide-associated complex (NAC), alpha subunit family protein	7	7	3	14	11	6
632	TRUE	Uncharacterized protein	B9IPE5_POPTR	Potri.019G024000	22 kDa	AT3G06050	ATPRXIIF, mitochondrial matrix localized peroxiredoxin	7	5	3	10	8	3
633	TRUE	Uncharacterized protein	A9P941_POPTR	Potri.001G453900	22 kDa	AT1G33140	PGY2, PIGGYBACK2, Ribosomal protein L6 family	12	6	8	18	8	9
634	TRUE	Uncharacterized protein	B9HUI6_POPTR	Potri.010G226300	22 kDa	AT3G54840	ARA6, Rab-like GTP-ase	7	6	2	7	6	2
635	TRUE	Uncharacterized protein	A9PBY7_POPTR	Potri.002G241000	22 kDa	AT4G13200	PG18, Plastoglobular protein 18	3	3	2	4	4	2
636	TRUE	Uncharacterized protein	B9I0F3_POPTR	Potri.011G139600	22 kDa	AT3G20390	RIDA, Reactive Intermediate Deaminase A	9	11	5	11	13	6
637	TRUE	Uncharacterized protein	B9HYS8_POPTR	Potri.011G033100	22 kDa	AT4G27270	Quinone reductase family protein	5	6	6	9	10	7
638	TRUE	Uncharacterized protein	A0A3N7FB43_POPTR	Potri.001G105100	21 kDa	AT1G63460	ATGPX8, glutathione peroxidase 8	3	3	4	3	3	4
639	TRUE	Uncharacterized protein	B9ICY2_POPTR	Potri.015G132700	21 kDa	AT5G62200	ATS3, Embryo-specific protein 3	4	4	3	5	5	3
640	TRUE	Uncharacterized protein	B9HHL1_POPTR	Potri.008G064700	21 kDa	AT2G39960	Microsomal signal peptidase 25 kDa subunit (SPC25)	10	9	4	11	10	4
641	TRUE	Uncharacterized protein	A0A3N7EKG9_POPTR	Potri.001G323400	21 kDa	AT5G14030	translocon-associated protein beta (TRAPB) family protein	2	2	2	4	4	2
642	TRUE	Uncharacterized protein	A9PAJ5_POPTR	Potri.005G023500	21 kDa	AT3G05590	RPL18, Ribosomal protein L18	10	3	4	16	3	4
643	TRUE	Uncharacterized protein	B9H706_POPTR	Potri.005G162100	21 kDa	AT1G22450	ATCOX6B2, Cytochrome c oxidase subunit 6b	6	5	2	7	7	2
644	TRUE	Uncharacterized protein	A9P9U3_POPTR	Potri.002G191400	21 kDa	AT5G14670	ATARFA1B, ADP-ribosylation factor A1B	10	9	9	22	17	12
645	TRUE	Uncharacterized protein	A9PBE6_POPTR	Potri.006G181500	21 kDa	AT5G45775	Ribosomal L5P family protein	6	6	7	10	8	10
646	TRUE	Uncharacterized protein	A0A2K1X400_POPTR	Potri.017G061900	21 kDa	AT5G14030	translocon-associated protein beta (TRAPB) family protein	2	2	3	6	5	6
647	TRUE	Signal peptidase I	B9GKW5_POPTR	Potri.001G171200	20 kDa	AT1G52600	Peptidase S24/S26A/S26B/S26C family protein	3	3	2	3	3	2
648	TRUE	Uncharacterized protein	A0A3N7F393_POPTR	Potri.005G040100	20 kDa	AT4G25740	RNA binding Plectin/S10 domain-containing protein	5	4	3	9	7	4
649	TRUE	Uncharacterized protein	U5G9X8_POPTR	Potri.006G115400	20 kDa	AT3G09980	ACIP1, Acetylated interacting protein 1, microtubule associated	8	6	3	10	7	3
650	TRUE	ATP synthase subunit d, mitochondrial	B9HU25_POPTR	Potri.010G217800	20 kDa	AT3G52300	ATP synthase D chain	16	15	4	19	18	5
651	TRUE	Uncharacterized protein	B9H3N1_POPTR	Potri.004G071900	19 kDa	AT5G52840	NADH-ubiquinone oxidoreductase-like protein	5	5	5	7	6	6
652	TRUE	Uncharacterized protein	A9PCV4_POPTR	Potri.005G011200	19 kDa	AT1G09310	Protein of unknown function	8	7	2	12	12	2
653	TRUE	Uncharacterized protein	B9H173_POPTR	Potri.004G172600	19 kDa	AT4G36020	ATCSP1, cold shock domain protein 1	6	3	2	9	5	2
654	TRUE	Uncharacterized protein	B9HWY0_POPTR	Potri.010G142300	19 kDa	AT4G16160	ATOEP16-2, Homologous to outer envelope membrane of mature pea	4	3	4	9	6	6
655	TRUE	Uncharacterized protein	A9P9S3_POPTR	Potri.010G013400	19 kDa	AT3G16640	ATTCTP1, Homologous to translationally controlled tumor protein (TCTP) from Drosophila	2	2	2	2	2	2
656	TRUE	Uncharacterized protein	B9HIQ6_POPTR	Potri.008G107200	19 kDa	AT4G16160	ATOEP16-2, Homologous to outer envelope membrane of mature pea	2	2	2	3	3	2
657	TRUE	Uncharacterized protein	A9PBQ7_POPTR	Potri.005G076900	19 kDa	AT2G22170	PLAT2, Plat domain protein, Lipase/lipooxygenase	4	5	5	7	8	7
658	TRUE	Uncharacterized protein	A0A2K1ZCQ5_POPTR	Potri.008G062300	18 kDa	AT5G59720	HSP18.2, heat shock protein	5	5	11	8	7	16
659	TRUE	NADH dehydrogenase [ubiquinone] 1 alpha subcomplex subunit 12	A0A2K1WPY1_POPTR	Potri.019G051400	18 kDa	AT3G03100	NADH:ubiquinone oxidoreductase	3	2	2	4	3	2
660	TRUE	Peptidyl-prolyl cis-trans isomerase	A9P9C8_POPTR	Potri.002G021500	18 kDa	AT2G16600	ATCYP19-1, cytosolic cyclophilin ROC3	7	8	4	9	13	5
661	TRUE	Peptidyl-prolyl cis-trans isomerase	A9P7Y6_POPTR	Potri.005G240200	18 kDa	AT2G16600	ATCYP19-1, cytosolic cyclophilin ROC3	6	7	4	8	11	4
662	TRUE	Uncharacterized protein	A9PIB2_POPTR	Potri.010G144100	18 kDa	AT3G17020	Adenine nucleotide alpha hydrolases-like superfamily protein	6	6	2	8	8	2
663	TRUE	Uncharacterized protein	U5FWF2_POPTR	Potri.011G111400	18 kDa	AT1G78870	UBC13A, Ubiquitin conjugating enzyme 13A	4	5	2	8	8	2
664	TRUE	17.5 kd heat shock family protein	B9HPA6_POPTR	Potri.009G039200	18 kDa	AT1G07400	HSP17.8, HSP20-like chaperones superfamily protein	6	5	7	9	7	9
665	TRUE	Peptidyl-prolyl cis-trans isomerase	A9P8B6_POPTR	Potri.009G130100	18 kDa	AT4G38740	ROC1, Rotamase CYP 1	9	10	7	27	35	21
666	TRUE	Uncharacterized protein	A0A3N7ES29_POPTR	Potri.003G060100	18 kDa	AT1G80230	Rubredoxin-like superfamily protein	2	2	2	2	2	2
667	TRUE	Ribosomal protein L12	A9PBW0_POPTR	Potri.018G145200	18 kDa	AT2G37190	Ribosomal protein L11 family protein	9	9	5	17	14	5
668	TRUE	Uncharacterized protein	A9P8E8_POPTR	Potri.002G051300	18 kDa	AT4G09800	RPS18C, ribosomal protein S18C	10	9	8	17	12	11
669	TRUE	Eukaryotic translation initiation factor 5A	A9PB16_POPTR	Potri.006G185000	18 kDa	AT1G13950	ATELF5A-1, eukaryotic translation initiation factor 5A	8	7	5	10	12	5
670	TRUE	Uncharacterized protein	A9PAS4_POPTR	Potri.010G210300	17 kDa	AT3G55280	RPL23aB, 60S ribosomal protein L23A	6	5	6	10	7	6
671	TRUE	Uncharacterized protein	A9PC26_POPTR	Potri.001G423500	17 kDa	AT1G65980	TPX1, thioredoxin-dependent peroxidase 1	9	7	8	13	10	13
672	TRUE	Uncharacterized protein	A0A2K1Y2P5_POPTR	Potri.013G078100	17 kDa	AT5G16660	Low-density receptor-like protein	3	4	2	4	4	2
673	TRUE	Uncharacterized protein	A9PDV6_POPTR	Potri.015G130000	17 kDa	AT4G00100	ATRPS13A, ribosomal protein S13	10	8	3	16	11	4
674	TRUE	Uncharacterized protein	A0A2K1Z798_POPTR	Potri.009G132000	17 kDa	AT4G36020	ATCSP1, cold shock domain protein 1	3	2	2	7	4	4
675	TRUE	Nascent polypeptide-associated complex subunit beta	A9PE19_POPTR	Potri.017G141100	17 kDa	AT1G17880	ATBTF3, basic transcription factor 3	8	5	4	14	6	6
676	TRUE	Uncharacterized protein	A0A2K2C665_POPTR	Potri.001G304700	17 kDa	AT2G09990	Ribosomal protein S5 domain 2-like superfamily protein	8	7	5	12	9	7
677	TRUE	Uncharacterized protein	A9PA31_POPTR	Potri.006G201400	17 kDa	AT3G11780	MD-2-related lipid recognition domain-containing protein	2	2	2	2	2	3
678	TRUE	Uncharacterized protein	A9PBP9_POPTR	Potri.016G073100	17 kDa	AT3G52560	MMS2 ZWEI HOMOLOGUE 4, MMZ4, UBIQUITIN E2 VARIANT 1D UEV1D	3	5	2	3	6	2
679	TRUE	Uncharacterized protein	A9P8Z7_POPTR	Potri.004G155300	17 kDa	AT4G39260	ATGRP8, glycine-rich protein	4	4	4	9	9	8
680	TRUE	Uncharacterized protein	A9P8K5_POPTR	Potri.003G045500	17 kDa	AT2G19730	Ribosomal L28e protein family	4	4	3	5	4	3
681	TRUE	Uncharacterized protein	A9P8E9_POPTR	Potri.001G218700	16 kDa	AT3G52580	Ribosomal protein S11 family protein	9	6	3	15	6	3
682	TRUE	Nucleoside diphosphate kinase	A9PC44_POPTR	Potri.002G138800	16 kDa	AT4G09320	ATNDK1, Nucleoside diphosphate kinase type 1	8	8	8	14	14	13
683	TRUE	Uncharacterized protein	B9GQE0_POPTR	Potri.002G165000	16 kDa	AT2G46140	LEA27, Late embryogenesis abundant protein	6	4	4	9	7	10
684	TRUE	Uncharacterized protein	A9PHT8_POPTR	Potri.003G173800	16 kDa	AT1G04630	MEE4, Maternal effect embryo arrest 4	7	4	4	11	6	8
685	TRUE	Uncharacterized protein	A9PI61_POPTR	Potri.009G028200	16 kDa	AT5G59890	ATADF4, actin depolymerizing factor 4	6	4	3	9	8	3
686	TRUE	Uncharacterized protein	B9H0J0_POPTR	Potri.004G118800	16 kDa	AT5G61170	Ribosomal protein S19e family protein	10	10	5	15	13	7
687	TRUE	Uncharacterized protein	A9PCN7_POPTR	Potri.010G069900	16 kDa	AT2G20450	Ribosomal protein L14	6	3	4	8	4	6
688	TRUE	Uncharacterized protein	A9PE03_POPTR	Potri.005G227300	15 kDa	AT4G27090	Ribosomal protein L14	4	3	4	6	4	6
689	TRUE	Histone H3	A9PDS4_POPTR	Potri.002G026800	15 kDa	AT5G10980	H3.3, HISTONE 3.3, HTR8	3	2	3	4	3	3
690	TRUE	40S ribosomal protein S24 (POPTR_0030s00470)	A9PBL6_POPTR	Potri.013G036100	15 kDa	AT5G28060	RPS24B, Ribosomal protein S24e family protein	10	2	2	12	2	2
691	TRUE	Uncharacterized protein	A9PBX8_POPTR	Potri.001G029900	15 kDa	AT3G12260	LYR family of Fe/S cluster biogenesis protein	7	5	5	9	5	5
692	TRUE	Uncharacterized protein	A9P9M2_POPTR	Potri.012G042700	15 kDa	AT1G48440	B-cell receptor-associated 31-like protein	3	2	3	4	3	4
693	TRUE	Uncharacterized protein	B9GFX9_POPTR	Potri.001G314200	15 kDa	AT2G32720	ATCB5-B, Cytochrome b5 isoform B	5	5	2	11	12	3
694	TRUE	Uncharacterized protein	A9PA06_POPTR	Potri.001G118100	15 kDa	AT1G07770	RPS15A, ribosomal protein S15a	6	5	5	9	6	7
695	TRUE	Uncharacterized protein	A9P959_POPTR	Potri.012G024600	15 kDa	AT5G53560	ATCB5-E, Cytochrome b5 isoform E	8	7	3	12	10	3
696	TRUE	Cytochrome b-c1 complex subunit 7	A0A2K2A7Y7_POPTR	Potri.006G250000	15 kDa	AT5G25450	Cytochrome bd ubiquinol oxidase	2	2	3	2	2	3
697	TRUE	Cytochrome b-c1 complex subunit 7	U5FF52_POPTR	Potri.018G031400	15 kDa	AT5G25450	Cytochrome bd ubiquinol oxidase	2	2	3	3	2	4
698	TRUE	Uncharacterized protein	A9P8J5_POPTR	Potri.010G161200	15 kDa	AT2G03440	ATNRP1, Nodulin relates protein 1	2	2	2	2	2	2
699	TRUE	Uncharacterized protein	A9PBI5_POPTR	Potri.010G212300	14 kDa	AT2G39390	Ribosomal L29 family protein	6	2	2	8	2	3
700	TRUE	Histone H2A	A9PIK3_POPTR	Potri.006G249300	14 kDa	AT1G52740	HTA9, histone H2A protein 9	3	3	3	4	3	4
701	TRUE	Uncharacterized protein	A9PCU0_POPTR	Potri.005G024400	14 kDa	AT3G05560	Ribosomal L22e protein family	10	9	6	13	12	6
702	TRUE	Uncharacterized protein	A0A3N7FYL2_POPTR	Potri.013G070600	14 kDa	AT2G35605	SWIB6, SWIB/MDM2 domain superfamily protein	4	3	2	6	3	3
703	TRUE	Uncharacterized protein	A9PD23_POPTR	Potri.015G129800	14 kDa	AT5G62300	Ribosomal protein S10p/S20e family protein	8	5	2	16	8	2
704	TRUE	Uncharacterized protein	A0A2K1Z6X9_POPTR	Potri.009G124600	14 kDa	AT4G34700	ATCIB22, B22 subunit of eukaryotic mitochondrial Complex I	8	7	5	12	9	7
705	TRUE	Uncharacterized protein	U7E0X6_POPTR	Potri.002G126200	14 kDa	AT5G42890	ATSCP2, sterol carrier protein	6	6	3	7	6	3
706	TRUE	Uncharacterized protein (POPTR_001G091032)	A0A3N7E8H3_POPTR	Potri.001G091000	14 kDa	AT4G23900	Nucleoside diphosphate kinase family protein	4	3	2	5	4	2
707	TRUE	Uncharacterized protein	B9HX69_POPTR	Potri.010G150700	13 kDa	AT3G17210	ATHS1, heat stable protein 1	2	2	2	3	2	4
708	TRUE	Thioredoxin	A9PDI7_POPTR	Potri.005G232700	13 kDa	AT3G51030	ATTRX H1, Thioredoxin H-type1	5	5	5	7	7	10
709	TRUE	Non-specific lipid-transfer protein	A0A2K1XF68_POPTR	Potri.016G135800	12 kDa	AT5G01870	lipid transfer protein (PR-14) family	3	2	2	4	3	3
710	TRUE	Uncharacterized protein	A9PBT5_POPTR	Potri.004G196500	12 kDa	AT1G36240	Ribosomal protein L7Ae/L30e/S12e/Gadd45 family protein	4	2	2	7	2	3
711	TRUE	V-type proton ATPase subunit G	A9PE36_POPTR	Potri.008G040300	12 kDa	AT3G01390	AVMA10, vacuolar membrane ATPAse 10	4	4	2	5	5	4
712	TRUE	Mitochondrial pyruvate carrier	A9PAU1_POPTR	Potri.011G023100	12 kDa	AT4G22310	MPC3, Mitochondrial pyruvate carrier 3	5	4	4	6	4	4
713	TRUE	Uncharacterized protein	A9PCJ4_POPTR	Potri.006G104500	12 kDa	AT5G01650	Tautomerase/MIF superfamily protein	6	7	6	9	10	12
714	TRUE	Uncharacterized protein	A9PDP8_POPTR	Potri.004G157200	12 kDa	AT4G39200	Ribosomal protein S25 family protein	5	3	2	9	5	3
715	TRUE	Uncharacterized protein (POPTR_006G033201)	A0A3N7GIP7_POPTR	Potri.006G033200	12 kDa	AT3G12490	ATCYS6, phytocystatin 6	3	3	3	3	3	3
716	TRUE	Histone H4	A9PA83_POPTR	Potri.005G115300	11 kDa	AT5G59970	Histone superfamily protein	7	5	5	11	7	8
717	TRUE	Uncharacterized protein (POPTR_014G192601)	A9PDF2_POPTR	Potri.014G192600	11 kDa	AT5G43970	ATTOM22-V, Translocase of outer membrane 22-V	3	2	2	4	2	2
718	TRUE	Uncharacterized protein	A9PCM7_POPTR	Potri.009G146200	11 kDa	AT2G27710	60S acidic ribosomal protein family	2	3	4	3	4	5
719	TRUE	Uncharacterized protein	A9PBL8_POPTR	Potri.008G008900	8 kDa	AT1G51650	ATP synthase epsilon chain	3	3	2	4	4	3
END OF FILE

## Sheet: Sheet2
A Venn diagram illustrating the number of proteins expressed by three biological LB fractions (Bio 1-3) using genevenn program.
The overlapping proteins between biological replicates indicate the numbers of commonly expressed proteins as identified by MS analysis.
http://genevenn.sourceforge.net
Found in gene list	Found in gene list	Found in gene list	Found in gene lists	Found in gene lists	Found in gene lists	Found in all three gene lists
BIO1 only = 248	Bio2 only =99	Bio3 only = 31	Bio1 & BIO2 only = 980	BIO1 & BIO3 only = 33	BIO2 & BIO3 only = 13	BIO1, BIO2 & BIO3 = 719
Genes' name: Uniprot Ids	Genes' name: Uniprot Ids	Genes' name: Uniprot Ids	Genes' name: Uniprot Ids	Genes' name: Uniprot Ids	Genes' name: Uniprot Ids	Genes' name: Uniprot Ids
COQ3	POPTR_001G052400	POPTR_001G149300	CHS	POPTR_001G262100	POPTR_002G061500	POPTR_006G002800
POPTR_001G008500	POPTR_001G059500	POPTR_001G199200	COQ6	POPTR_001G297400	POPTR_005G093100	POPTR_010G205800
POPTR_001G023100	POPTR_001G075500	POPTR_001G221100	EFTS	POPTR_001G342500	POPTR_005G179300	POPTR_012G088200
POPTR_001G061000	POPTR_001G120900	POPTR_001G225500	GCP2	POPTR_001G346100	POPTR_005G217600	POPTR_009G073300
POPTR_001G088200	POPTR_001G163600	POPTR_001G239900	GH9B2	POPTR_002G066200	POPTR_006G060600	POPTR_001G391900
POPTR_001G089100	POPTR_001G167300	POPTR_001G311700	GXM4	POPTR_002G085300	POPTR_006G104600	POPTR_001G272800
POPTR_001G090966	POPTR_0021s00850g	POPTR_001G353500	MCM7	POPTR_004G067800	POPTR_007G126600	POPTR_004G190900
POPTR_001G129600	POPTR_002G066100	POPTR_001G394300	POPTR_001G006500	POPTR_004G155000	POPTR_008G221200	POPTR_015G066000
POPTR_001G146100	POPTR_002G094000	POPTR_002G054800	POPTR_001G006700	POPTR_004G229900	POPTR_010G150500	POPTR_015G069700
POPTR_001G152200	POPTR_002G166800	POPTR_002G153800	POPTR_001G011900	POPTR_005G051200	POPTR_013G080500	POPTR_006G262700
POPTR_001G174600	POPTR_002G184300	POPTR_002G242900	POPTR_001G013900	POPTR_005G115700	POPTR_013G092700	POPTR_001G054400
POPTR_001G175600	POPTR_002G229100	POPTR_003G023800	POPTR_001G019000	POPTR_005G161900	POPTR_015G124700	POPTR_001G180100
POPTR_001G191200	POPTR_002G231900	POPTR_003G030300	POPTR_001G026100	POPTR_006G047300	POPTR_016G057600	POPTR_001G148800
POPTR_001G219200	POPTR_003G083300	POPTR_003G031900	POPTR_001G028000	POPTR_006G077100		POPTR_010G253500
POPTR_001G234300	POPTR_003G086400	POPTR_004G035900	POPTR_001G029600	POPTR_006G082300		POPTR_010G209000
POPTR_001G253000	POPTR_003G146200	POPTR_004G183300	POPTR_001G030000	POPTR_006G177900		POPTR_016G028000
POPTR_001G295100	POPTR_003G153900	POPTR_004G234300	POPTR_001G038000	POPTR_006G223900		POPTR_001G004600
POPTR_001G316400	POPTR_003G158200	POPTR_0064s00290g	POPTR_001G043000	POPTR_007G085200		POPTR_006G136700
POPTR_001G329400	POPTR_003G172400	POPTR_006G121700	POPTR_001G052100	POPTR_008G017300		POPTR_007G065700
POPTR_001G346200	POPTR_003G175800	POPTR_006G145700	POPTR_001G054900	POPTR_008G072700		POPTR_001G087500
POPTR_001G352600	POPTR_003G183900	POPTR_007G067500	POPTR_001G061400	POPTR_009G169000		POPTR_001G267800
POPTR_001G352700	POPTR_003G206000	POPTR_009G115800	POPTR_001G069100	POPTR_011G048000		POPTR_010G156700
POPTR_001G357200	POPTR_003G212400	POPTR_010G067900	POPTR_001G071000	POPTR_011G114800		POPTR_001G048900
POPTR_001G361500	POPTR_003G217200	POPTR_012G039200	POPTR_001G071100	POPTR_012G041900		POPTR_015G056900
POPTR_001G373200	POPTR_004G227200	POPTR_012G095400	POPTR_001G071900	POPTR_012G045900		POPTR_006G123200
POPTR_001G394200	POPTR_005G075700	POPTR_013G031100	POPTR_001G072000	POPTR_012G131100		POPTR_015G105100
POPTR_001G454300	POPTR_005G086100	POPTR_015G147500	POPTR_001G084200	POPTR_013G134800		POPTR_003G018900
POPTR_001G454400	POPTR_005G100200	POPTR_017G020000	POPTR_001G088700	POPTR_014G076400		POPTR_010G218700
POPTR_001G470600	POPTR_005G206200	POPTR_019G122100	POPTR_001G099300	POPTR_014G180900		POPTR_015G109300
POPTR_0021s01020g	POPTR_005G219400	POPTR_019G124400	POPTR_001G102100	POPTR_017G051700		POPTR_010G171600
POPTR_002G001500	POPTR_005G247900	POPTR_T162900	POPTR_001G105200	POPTR_017G130700		POPTR_008G084500
POPTR_002G013200	POPTR_006G027000		POPTR_001G109500	POPTR_T011200		POPTR_005G241100
POPTR_002G038300	POPTR_006G090600		POPTR_001G111500	PRX71		POPTR_010G116600
POPTR_002G041500	POPTR_006G228000		POPTR_001G111700			POPTR_017G106900
POPTR_002G055600	POPTR_007G002200		POPTR_001G112000			POPTR_T070100
POPTR_002G085400	POPTR_007G008600		POPTR_001G112300			POPTR_018G061300
POPTR_002G097200	POPTR_007G019300		POPTR_001G113100			POPTR_004G153500
POPTR_002G106200	POPTR_007G034200		POPTR_001G115900			POPTR_010G011900
POPTR_002G137200	POPTR_007G098600		POPTR_001G117900			POPTR_012G111100
POPTR_002G138500	POPTR_007G107300		POPTR_001G118900			POPTR_004G074900
POPTR_002G149200	POPTR_008G102900		POPTR_001G120400			POPTR_019G034200
POPTR_002G149700	POPTR_008G205300		POPTR_001G122400			POPTR_001G161400
POPTR_002G154600	POPTR_009G012400		POPTR_001G131000			POPTR_010G044100
POPTR_002G179600	POPTR_009G083900		POPTR_001G136900			POPTR_004G082800
POPTR_002G185400	POPTR_009G107600		POPTR_001G137900			POPTR_002G229200
POPTR_002G186300	POPTR_010G002000		POPTR_001G138400			POPTR_002G082100
POPTR_002G225600	POPTR_010G045600		POPTR_001G142600			POPTR_001G285500
POPTR_002G227100	POPTR_010G048400		POPTR_001G150500			POPTR_009G075700
POPTR_002G236000	POPTR_010G249900		POPTR_001G153000			POPTR_017G014800
POPTR_002G244700	POPTR_011G051500		POPTR_001G155500			POPTR_013G023100
POPTR_002G249000	POPTR_011G076400		POPTR_001G159700			POPTR_001G320400
POPTR_002G253200	POPTR_011G077500		POPTR_001G162800			POPTR_009G157400
POPTR_002G257000	POPTR_011G109500		POPTR_001G167800			POPTR_001G067800
POPTR_002G262300	POPTR_011G109700		POPTR_001G172800			POPTR_004G171600
POPTR_002G262700	POPTR_011G110800		POPTR_001G175000			POPTR_009G137800
POPTR_003G023900	POPTR_011G114100		POPTR_001G177000			PFP-ALPHA
POPTR_003G043200	POPTR_011G140400		POPTR_001G177600			POPTR_012G094100
POPTR_003G054900	POPTR_012G020000		POPTR_001G179100			POPTR_005G075900
POPTR_003G066400	POPTR_012G063400		POPTR_001G179200			POPTR_002G252900
POPTR_003G085400	POPTR_012G072800		POPTR_001G182100			POPTR_001G193000
POPTR_003G087600	POPTR_013G001150		POPTR_001G183500			POPTR_010G109500
POPTR_003G087800	POPTR_013G017166		POPTR_001G185500			POPTR_0025s00560g
POPTR_003G100500	POPTR_013G082500		POPTR_001G187000			POPTR_008G100800
POPTR_003G109132	POPTR_013G098900		POPTR_001G190400			POPTR_008G002500
POPTR_003G142700	POPTR_013G127400		POPTR_001G191400			POPTR_006G273300
POPTR_003G173000	POPTR_013G128500		POPTR_001G194000			POPTR_019G024200
POPTR_003G180000	POPTR_013G147600		POPTR_001G194400			POPTR_001G341100
POPTR_004G055400	POPTR_013G154600		POPTR_001G199100			POPTR_006G047600
POPTR_004G084800	POPTR_014G013100		POPTR_001G201500			POPTR_018G015200
POPTR_004G086100	POPTR_014G021900		POPTR_001G209600			POPTR_016G084400
POPTR_004G087000	POPTR_014G024100		POPTR_001G224100			POPTR_017G001200
POPTR_004G124000	POPTR_014G072600		POPTR_001G240200			POPTR_019G010400
POPTR_004G133700	POPTR_014G143300		POPTR_001G244800			POPTR_004G133800
POPTR_004G140200	POPTR_014G160200		POPTR_001G247700			POPTR_002G095600
POPTR_004G140500	POPTR_015G003300		POPTR_001G253600			POPTR_014G072300
POPTR_004G153700	POPTR_015G004000		POPTR_001G255600			POPTR_014G079900
POPTR_004G217200	POPTR_015G026200		POPTR_001G257000			POPTR_015G088300
POPTR_004G235500	POPTR_015G028900		POPTR_001G263900			POPTR_008G182300
POPTR_004G235800	POPTR_015G041200		POPTR_001G265600			POPTR_015G131100
POPTR_005G039100	POPTR_015G059100		POPTR_001G267400			POPTR_0022s00530g
POPTR_005G049500	POPTR_015G077900		POPTR_001G274300			POPTR_006G113300
POPTR_005G059700	POPTR_015G086600		POPTR_001G278900			POPTR_008G042400
POPTR_005G065700	POPTR_016G119500		POPTR_001G279100			POPTR_018G140300
POPTR_005G099400	POPTR_017G036600		POPTR_001G283100			POPTR_008G105300
POPTR_005G165500	POPTR_017G100000		POPTR_001G285900			POPTR_015G034700
POPTR_005G202100	POPTR_017G100400		POPTR_001G287100			POPTR_004G118900
POPTR_005G207000	POPTR_017G106400		POPTR_001G287700			POPTR_001G374000
POPTR_005G213300	POPTR_017G149900		POPTR_001G288200			POPTR_011G064000
POPTR_005G232900	POPTR_018G015100		POPTR_001G304800			POPTR_007G118300
POPTR_005G247600	POPTR_018G039000		POPTR_001G307400			POPTR_001G119500
POPTR_005G248100	POPTR_018G091401		POPTR_001G317500			POPTR_010G203500
POPTR_006G004166	POPTR_018G092500		POPTR_001G330900			POPTR_014G058500
POPTR_006G016300	POPTR_018G116100		POPTR_001G333500			POPTR_T147600
POPTR_006G043166	POPTR_018G121500		POPTR_001G334300			POPTR_005G020400
POPTR_006G050700	POPTR_019G035200		POPTR_001G341400			POPTR_019G092600
POPTR_006G069900	POPTR_019G056700		POPTR_001G342300			POPTR_015G042600
POPTR_006G077400	POPTR_019G077600		POPTR_001G343500			POPTR_010G141900
POPTR_006G081400	PRX74		POPTR_001G344400			POPTR_017G113300
POPTR_006G102000	PSD2		POPTR_001G345100			POPTR_016G089300
POPTR_006G113900			POPTR_001G347700			POPTR_002G104000
POPTR_006G115100			POPTR_001G348700			POPTR_006G165700
POPTR_006G119600			POPTR_001G353100			POPTR_010G055400
POPTR_006G120800			POPTR_001G356300			POPTR_018G082500
POPTR_006G136500			POPTR_001G356900			POPTR_004G229300
POPTR_006G139800			POPTR_001G357700			POPTR_019G127000
POPTR_006G144400			POPTR_001G357900			POPTR_018G086700
POPTR_006G146500			POPTR_001G359500			POPTR_002G215900
POPTR_006G161600			POPTR_001G360700			POPTR_001G002500
POPTR_006G170400			POPTR_001G361100			POPTR_017G059400
POPTR_006G191500			POPTR_001G369200			POPTR_003G113400
POPTR_006G200300			POPTR_001G370300			POPTR_002G103800
POPTR_006G204700			POPTR_001G371900			POPTR_001G095800
POPTR_006G209801			POPTR_001G375500			POPTR_017G061100
POPTR_006G216400			POPTR_001G383500			POPTR_016G018500
POPTR_006G218400			POPTR_001G390400			POPTR_001G337400
POPTR_006G219400			POPTR_001G393400			POPTR_007G142400
POPTR_006G219900			POPTR_001G396100			POPTR_014G019500
POPTR_006G228800			POPTR_001G398100			POPTR_002G189900
POPTR_006G244900			POPTR_001G398600			POPTR_002G099800
POPTR_006G246500			POPTR_001G399000			POPTR_T093900
POPTR_006G251600			POPTR_001G399400			rbcL
POPTR_006G255700			POPTR_001G401500			POPTR_018G082900
POPTR_006G257100			POPTR_001G402600			POPTR_018G090100
POPTR_006G263200			POPTR_001G408800			POPTR_009G136900
POPTR_006G275300			POPTR_001G418400			POPTR_007G026400
POPTR_006G281200			POPTR_001G418600			POPTR_009G159600
POPTR_007G001200			POPTR_001G420200			POPTR_017G092400
POPTR_007G004100			POPTR_001G420800			POPTR_001G304000
POPTR_007G011200			POPTR_001G423400			POPTR_007G031000
POPTR_007G014200			POPTR_001G440600			POPTR_010G059600
POPTR_007G028500			POPTR_001G443200			POPTR_015G001900
POPTR_007G029700			POPTR_001G453200			POPTR_017G000266
POPTR_007G036600			POPTR_001G456800			POPTR_014G164900
POPTR_007G059100			POPTR_001G469300			POPTR_006G117400
POPTR_007G086900			POPTR_001G469500			POPTR_009G013600
POPTR_007G121600			POPTR_002G000100			POPTR_018G106800
POPTR_008G053000			POPTR_002G000800			POPTR_013G157900
POPTR_008G083800			POPTR_002G006200			POPTR_014G194700
POPTR_008G097000			POPTR_002G007100			POPTR_006G114800
POPTR_008G101100			POPTR_002G008600			POPTR_014G147900
POPTR_008G103000			POPTR_002G012000			POPTR_009G096600
POPTR_008G103400			POPTR_002G013500			POPTR_002G072100
POPTR_008G105800			POPTR_002G015200			POPTR_007G060900
POPTR_008G135100			POPTR_002G018300			POPTR_014G195700
POPTR_008G153800			POPTR_002G043200			POPTR_015G112900
POPTR_008G177900			POPTR_002G045200			atpB
POPTR_008G178000			POPTR_002G045700			POPTR_009G055400
POPTR_009G007800			POPTR_002G052400			POPTR_006G216900
POPTR_009G019800			POPTR_002G052900			POPTR_001G335700
POPTR_009G041200			POPTR_002G056200			POPTR_002G009800
POPTR_009G076100			POPTR_002G057300			POPTR_018G109700
POPTR_009G076500			POPTR_002G057600			POPTR_010G226700
POPTR_009G097100			POPTR_002G057700			POPTR_007G079500
POPTR_009G102000			POPTR_002G060200			POPTR_001G007900
POPTR_009G134300			POPTR_002G061900			POPTR_002G198300
POPTR_009G149100			POPTR_002G062300			POPTR_013G009500
POPTR_009G155200			POPTR_002G062400			POPTR_006G260200
POPTR_010G011300			POPTR_002G077400			POPTR_003G053400
POPTR_010G012700			POPTR_002G079900			SuSy3
POPTR_010G032800			POPTR_002G081400			POPTR_001G322300
POPTR_010G033900			POPTR_002G082300			POPTR_013G088600
POPTR_010G070900			POPTR_002G084800			POPTR_004G123600
POPTR_010G149500			POPTR_002G085500			POPTR_009G165000
POPTR_010G164600			POPTR_002G100900			POPTR_011G096300
POPTR_010G167100			POPTR_002G102800			POPTR_001G090600
POPTR_010G191800			POPTR_002G105100			POPTR_017G017400
POPTR_010G194200			POPTR_002G107700			POPTR_010G217800
POPTR_010G221100			POPTR_002G109200			POPTR_005G255000
POPTR_010G231900			POPTR_002G110500			POPTR_002G171700
POPTR_010G238700			POPTR_002G120600			POPTR_004G102000
POPTR_010G254100			POPTR_002G120700			POPTR_001G162900
POPTR_011G007100			POPTR_002G128700			POPTR_017G054400
POPTR_011G119700			POPTR_002G134600			POPTR_018G049100
POPTR_011G123900			POPTR_002G135100			POPTR_008G156300
POPTR_011G142300			POPTR_002G138300			POPTR_001G072800
POPTR_011G163700			POPTR_002G140400			POPTR_009G025700
POPTR_012G004600			POPTR_002G142900			POPTR_001G214500
POPTR_012G007400			POPTR_002G144000			POPTR_008G166800
POPTR_012G015400			POPTR_002G146400			POPTR_006G116800
POPTR_012G047800			POPTR_002G149500			POPTR_017G101100
POPTR_012G050400			POPTR_002G157000			POPTR_008G027100
POPTR_012G061300			POPTR_002G157100			POPTR_014G043700
POPTR_012G086800			POPTR_002G157700			POPTR_0022s00350g
POPTR_012G098400			POPTR_002G162400			POPTR_003G112700
POPTR_012G111000			POPTR_002G164100			POPTR_001G051900
POPTR_013G006250			POPTR_002G167800			POPTR_006G110800
POPTR_013G011100			POPTR_002G179500			POPTR_014G068200
POPTR_013G018800			POPTR_002G183400			PRX36
POPTR_013G028900			POPTR_002G183700			POPTR_008G012600
POPTR_013G039400			POPTR_002G201300			POPTR_015G079600
POPTR_013G062100			POPTR_002G204300			POPTR_002G194000
POPTR_013G062900			POPTR_002G204400			POPTR_018G124700
POPTR_013G076200			POPTR_002G213300			POPTR_013G128600
POPTR_013G125700			POPTR_002G216400			POPTR_008G118900
POPTR_013G131100			POPTR_002G227200			POPTR_002G016900
POPTR_014G029800			POPTR_002G228300			POPTR_004G233900
POPTR_014G070000			POPTR_002G231000			POPTR_007G146300
POPTR_014G078100			POPTR_002G231800			POPTR_001G388300
POPTR_014G088900			POPTR_002G238200			POPTR_012G125500
POPTR_014G120300			POPTR_002G238300			POPTR_004G074400
POPTR_014G144300			POPTR_002G240601			POPTR_010G158700
POPTR_014G158300			POPTR_002G242500			POPTR_014G036000
POPTR_014G160100			POPTR_002G246600			POPTR_006G241600
POPTR_014G168300			POPTR_002G248200			POPTR_001G004500
POPTR_014G181000			POPTR_002G249500			POPTR_002G255900
POPTR_015G029800			POPTR_002G251200			POPTR_001G191100
POPTR_015G031800			POPTR_002G253400			POPTR_016G078300
POPTR_015G055300			POPTR_002G253800			POPTR_008G020200
POPTR_015G062200			POPTR_002G256200			POPTR_003G098400
POPTR_015G067000			POPTR_0034s00210g			POPTR_011G110900
POPTR_015G086100			POPTR_003G001400			POPTR_005G177500
POPTR_015G110800			POPTR_003G015100			POPTR_015G041600
POPTR_015G143300			POPTR_003G015300			POPTR_008G141400
POPTR_015G145800			POPTR_003G020400			POPTR_014G140500
POPTR_016G043600			POPTR_003G024200			POPTR_002G248300
POPTR_016G060300			POPTR_003G038300			POPTR_012G049600
POPTR_016G064800			POPTR_003G038700			POPTR_016G100400
POPTR_016G075600			POPTR_003G038900			POPTR_004G160400
POPTR_016G076400			POPTR_003G040800			POPTR_003G220100
POPTR_016G088600			POPTR_003G045200			POPTR_017G102000
POPTR_016G105100			POPTR_003G045700			POPTR_001G080400
POPTR_016G110800			POPTR_003G052100			PFP-BETA
POPTR_016G118000			POPTR_003G052700			POPTR_004G009600
POPTR_016G126200			POPTR_003G056400			POPTR_009G015400
POPTR_017G042900			POPTR_003G060600			POPTR_012G095300
POPTR_017G053500			POPTR_003G066600			POPTR_001G230500
POPTR_017G080700			POPTR_003G067000			POPTR_012G123550
POPTR_017G100800			POPTR_003G067700			POPTR_005G229000
POPTR_017G108100			POPTR_003G069000			POPTR_017G078000
POPTR_017G113200			POPTR_003G072600			POPTR_007G000200
POPTR_017G130600			POPTR_003G076100			POPTR_005G015100
POPTR_018G006900			POPTR_003G083600			psbB
POPTR_018G024600			POPTR_003G085600			POPTR_010G058100
POPTR_018G024800			POPTR_003G092300			POPTR_010G242600
POPTR_018G061800			POPTR_003G095300			POPTR_003G056700
POPTR_018G067300			POPTR_003G099400			POPTR_006G085400
POPTR_018G076200			POPTR_003G103300			POPTR_010G127500
POPTR_018G137400			POPTR_003G109066			POPTR_003G145200
POPTR_019G050100			POPTR_003G115500			POPTR_001G017500
POPTR_019G063500			POPTR_003G120300			POPTR_009G018600
POPTR_019G068500			POPTR_003G126700			POPTR_001G219700
POPTR_019G068700			POPTR_003G126900			POPTR_001G161700
POPTR_T012800			POPTR_003G128700			POPTR_001G068200
POPTR_T022500			POPTR_003G129100			POPTR_014G147700
POPTR_T057400			POPTR_003G129466			POPTR_003G178200
POPTR_T072500			POPTR_003G137400			POPTR_006G148600
POPTR_T106100			POPTR_003G137800			POPTR_002G016300
psbE			POPTR_003G140900			POPTR_001G331800
			POPTR_003G145900			POPTR_001G097400
			POPTR_003G151700			POPTR_004G013200
			POPTR_003G162000			POPTR_004G174500
			POPTR_003G176600			POPTR_010G056100
			POPTR_003G178800			POPTR_006G184500
			POPTR_003G185600			POPTR_005G146800
			POPTR_003G196300			POPTR_007G017100
			POPTR_003G204900			POPTR_015G070600
			POPTR_003G218900			POPTR_001G143200
			POPTR_003G223000			POPTR_006G198300
			POPTR_003G224000			POPTR_010G174000
			POPTR_004G003000			POPTR_004G174100
			POPTR_004G004800			POPTR_004G102500
			POPTR_004G029900			POPTR_001G028200
			POPTR_004G031500			POPTR_008G065300
			POPTR_004G036100			atpA
			POPTR_004G038100			POPTR_008G145600
			POPTR_004G041800			POPTR_018G145900
			POPTR_004G043900			POPTR_002G036600
			POPTR_004G044500			POPTR_008G071800
			POPTR_004G047100			POPTR_015G092800
			POPTR_004G048900			POPTR_001G453900
			POPTR_004G050700			POPTR_012G017500
			POPTR_004G052300			POPTR_001G376500
			POPTR_004G061200			POPTR_012G096400
			POPTR_004G064500			POPTR_017G029000
			POPTR_004G070900			POPTR_014G168700
			POPTR_004G071100			POPTR_016G084800
			POPTR_004G075400			POPTR_018G088300
			POPTR_004G075600			POPTR_001G224700
			POPTR_004G078100			POPTR_005G025700
			POPTR_004G082900			POPTR_004G040100
			POPTR_004G086200			POPTR_008G018800
			POPTR_004G087100			POPTR_001G120300
			POPTR_004G092500			POPTR_011G052700
			POPTR_004G093800			POPTR_0030s00390g
			POPTR_004G094600			POPTR_008G045900
			POPTR_004G100000			POPTR_016G014500
			POPTR_004G115700			POPTR_009G160400
			POPTR_004G123700			PRX37
			POPTR_004G131900			POPTR_007G105500
			POPTR_004G132300			POPTR_005G248500
			POPTR_004G134500			POPTR_005G099600
			POPTR_004G135500			POPTR_010G184500
			POPTR_004G137100			POPTR_008G194900
			POPTR_004G156200			POPTR_003G043900
			POPTR_004G158300			POPTR_003G158800
			POPTR_004G160300			POPTR_013G062200
			POPTR_004G168000			POPTR_015G028300
			POPTR_004G168500			POPTR_003G094500
			POPTR_004G173900			POPTR_016G119700
			POPTR_004G174600			POPTR_003G215100
			POPTR_004G175800			POPTR_005G094300
			POPTR_004G176300			POPTR_009G121400
			POPTR_004G182000			POPTR_013G011900
			POPTR_004G196200			POPTR_018G039800
			POPTR_004G199100			POPTR_001G311000
			POPTR_004G201400			POPTR_013G100800
			POPTR_004G203700			POPTR_017G040800
			POPTR_004G204400			POPTR_003G134500
			POPTR_004G205100			POPTR_019G053600
			POPTR_004G207000			POPTR_001G013500
			POPTR_004G207300			POPTR_002G234100
			POPTR_004G210100			POPTR_005G099900
			POPTR_004G211500			POPTR_017G057900
			POPTR_004G223000			POPTR_018G020600
			POPTR_004G225300			PFK
			POPTR_004G226700			POPTR_010G036700
			POPTR_004G229800			POPTR_012G037100
			POPTR_004G232600			POPTR_018G089300
			POPTR_004G235200			POPTR_004G226300
			POPTR_005G024100			POPTR_013G161500
			POPTR_005G025100			POPTR_004G118800
			POPTR_005G036200			POPTR_006G253100
			POPTR_005G039500			POPTR_002G191400
			POPTR_005G045200			POPTR_002G051300
			POPTR_005G054800			POPTR_006G250300
			POPTR_005G056100			POPTR_006G197700
			POPTR_005G069000			POPTR_005G024400
			POPTR_005G069600			POPTR_008G064700
			POPTR_005G079200			POPTR_002G097500
			POPTR_005G080200			POPTR_005G050600
			POPTR_005G083100			POPTR_002G127900
			POPTR_005G090100			POPTR_004G198200
			POPTR_005G091600			POPTR_001G343000
			POPTR_005G102200			POPTR_013G040600
			POPTR_005G108000			POPTR_015G057700
			POPTR_005G110600			POPTR_011G089200
			POPTR_005G110700			POPTR_013G051500
			POPTR_005G110900			POPTR_008G051700
			POPTR_005G112900			POPTR_006G000300
			POPTR_005G114000			POPTR_010G199000
			POPTR_005G118300			POPTR_016G123600
			POPTR_005G145300			POPTR_015G130000
			POPTR_005G145400			POPTR_001G140600
			POPTR_005G162800			POPTR_014G160000
			POPTR_005G167400			POPTR_019G063100
			POPTR_005G175900			POPTR_005G226100
			POPTR_005G184500			POPTR_008G038100
			POPTR_005G186000			POPTR_002G192400
			POPTR_005G191400			POPTR_011G092500
			POPTR_005G201300			POPTR_001G129100
			POPTR_005G203900			POPTR_004G233800
			POPTR_005G204400			POPTR_015G127200
			POPTR_005G204800			POPTR_005G168800
			POPTR_005G225000			POPTR_008G038700
			POPTR_005G226000			POPTR_010G198400
			POPTR_005G228200			POPTR_018G003700
			POPTR_005G229200			POPTR_005G023500
			POPTR_005G234000			POPTR_0030s00470g
			POPTR_005G234900			POPTR_014G001500
			POPTR_005G235000			POPTR_007G033700
			POPTR_005G238600			POPTR_015G094200
			POPTR_005G244400			POPTR_001G110200
			POPTR_005G247700			POPTR_001G049100
			POPTR_005G253600			POPTR_009G150300
			POPTR_005G260400			POPTR_014G161300
			POPTR_006G001400			POPTR_011G139600
			POPTR_006G003400			POPTR_009G130100
			POPTR_006G004400			POPTR_001G342600
			POPTR_006G008800			POPTR_003G210900
			POPTR_006G009200			POPTR_015G030600
			POPTR_006G010000			POPTR_003G173100
			POPTR_006G011500			POPTR_018G145200
			POPTR_006G014766			psbC
			POPTR_006G014900			POPTR_002G162500
			POPTR_006G021200			POPTR_001G396500
			POPTR_006G022100			POPTR_018G150400
			POPTR_006G025600			POPTR_007G129700
			POPTR_006G025900			POPTR_001G423500
			POPTR_006G026700			POPTR_010G033500
			POPTR_006G033300			POPTR_001G091900
			POPTR_006G038400			POPTR_001G330200
			POPTR_006G039400			POPTR_010G192000
			POPTR_006G039600			POPTR_001G218700
			POPTR_006G040100			POPTR_010G146800
			POPTR_006G041900			POPTR_009G046500
			POPTR_006G042600			POPTR_005G091400
			POPTR_006G048100			POPTR_001G358300
			POPTR_006G050200			POPTR_009G118100
			POPTR_006G059100			POPTR_018G074300
			POPTR_006G059300			POPTR_013G017300
			POPTR_006G059500			POPTR_017G131100
			POPTR_006G067700			POPTR_001G060200
			POPTR_006G078200			POPTR_014G100000
			POPTR_006G078800			POPTR_001G388900
			POPTR_006G079100			POPTR_008G066200
			POPTR_006G079300			POPTR_014G071700
			POPTR_006G081800			POPTR_002G081900
			POPTR_006G083900			POPTR_001G307200
			POPTR_006G084000			POPTR_002G138800
			POPTR_006G086400			POPTR_001G237600
			POPTR_006G088000			POPTR_007G087100
			POPTR_006G090700			POPTR_001G370000
			POPTR_006G091000			POPTR_015G090900
			POPTR_006G092700			POPTR_008G161600
			POPTR_006G092800			POPTR_019G031500
			POPTR_006G095400			POPTR_001G394400
			POPTR_006G095500			POPTR_016G083500
			POPTR_006G098100			POPTR_008G203400
			POPTR_006G100500			POPTR_007G009100
			POPTR_006G104400			POPTR_009G081600
			POPTR_006G108700			POPTR_001G304700
			POPTR_006G111300			POPTR_009G124600
			POPTR_006G118900			POPTR_006G185000
			POPTR_006G119000			POPTR_018G063300
			POPTR_006G123600			POPTR_009G047700
			POPTR_006G126700			POPTR_012G024600
			POPTR_006G129200			POPTR_005G089700
			POPTR_006G131300			POPTR_010G184600
			POPTR_006G138400			POPTR_008G013500
			POPTR_006G142800			POPTR_016G055000
			POPTR_006G145800			POPTR_005G011200
			POPTR_006G147500			POPTR_003G004000
			POPTR_006G150900			POPTR_002G111300
			POPTR_006G153900			POPTR_017G078200
			POPTR_006G155700			POPTR_004G126100
			POPTR_006G157000			POPTR_002G262900
			POPTR_006G168200			POPTR_006G115400
			POPTR_006G171100			POPTR_019G077000
			POPTR_006G184200			POPTR_002G148300
			POPTR_006G189300			POPTR_002G157500
			POPTR_006G192200			POPTR_003G048700
			POPTR_006G194400			POPTR_001G338400
			POPTR_006G205700			POPTR_004G203100
			POPTR_006G206500			POPTR_012G114000
			POPTR_006G206700			POPTR_011G107900
			POPTR_006G210900			POPTR_008G114200
			POPTR_006G213600			POPTR_006G111600
			POPTR_006G215800			POPTR_017G141100
			POPTR_006G218000			POPTR_015G129800
			POPTR_006G218601			POPTR_012G135000
			POPTR_006G220700			POPTR_005G001200
			POPTR_006G222900			POPTR_006G032900
			POPTR_006G224500			POPTR_001G165600
			POPTR_006G225500			POPTR_001G274500
			POPTR_006G227700			POPTR_002G254900
			POPTR_006G229300			POPTR_006G166000
			POPTR_006G231701			POPTR_014G019600
			POPTR_006G231800			POPTR_001G055300
			POPTR_006G231900			POPTR_008G183400
			POPTR_006G232300			POPTR_002G198500
			POPTR_006G240600			POPTR_002G021500
			POPTR_006G241300			POPTR_002G055700
			POPTR_006G252000			POPTR_013G101000
			POPTR_006G264500			POPTR_001G107600
			POPTR_006G267600			POPTR_002G104600
			POPTR_006G272400			POPTR_014G155200
			POPTR_006G276900			POPTR_001G367900
			POPTR_007G000600			POPTR_001G099600
			POPTR_007G002800			POPTR_006G099500
			POPTR_007G004600			POPTR_006G032000
			POPTR_007G005100			POPTR_005G220900
			POPTR_007G008100			POPTR_003G114000
			POPTR_007G009200			POPTR_006G138600
			POPTR_007G010700			POPTR_005G094400
			POPTR_007G013900			POPTR_010G226300
			POPTR_007G015400			POPTR_006G083100
			POPTR_007G021000			POPTR_008G193200
			POPTR_007G022700			POPTR_008G201400
			POPTR_007G023900			POPTR_001G029900
			POPTR_007G040300			POPTR_005G115300
			POPTR_007G045100			POPTR_003G139700
			POPTR_007G047100			POPTR_001G465900
			POPTR_007G047200			POPTR_T099700
			POPTR_007G069300			POPTR_005G241700
			POPTR_007G071700			POPTR_008G129800
			POPTR_007G076900			POPTR_015G000600
			POPTR_007G081400			POPTR_019G071400
			POPTR_007G085600			POPTR_019G024000
			POPTR_007G087200			POPTR_006G265400
			POPTR_007G088400			POPTR_003G069600
			POPTR_007G091300			POPTR_001G400900
			POPTR_007G092400			POPTR_005G120800
			POPTR_007G096000			POPTR_006G242000
			POPTR_007G098700			POPTR_015G098600
			POPTR_007G101500			POPTR_003G173800
			POPTR_007G101600			POPTR_010G091100
			POPTR_007G104000			POPTR_014G154700
			POPTR_007G105100			POPTR_005G180500
			POPTR_007G105900			POPTR_012G134900
			POPTR_007G112700			POPTR_001G314500
			POPTR_007G115800			POPTR_007G142300
			POPTR_007G115900			POPTR_006G169400
			POPTR_007G123800			POPTR_018G090600
			POPTR_007G135700			POPTR_005G206700
			POPTR_007G143600			POPTR_014G025400
			POPTR_008G004300			POPTR_003G004700
			POPTR_008G007500			POPTR_002G015100
			POPTR_008G008300			POPTR_001G001600
			POPTR_008G021100			POPTR_001G097700
			POPTR_008G025500			POPTR_006G104500
			POPTR_008G027400			POPTR_005G240200
			POPTR_008G030700			POPTR_009G104700
			POPTR_008G031200			POPTR_006G047000
			POPTR_008G031700			POPTR_018G088000
			POPTR_008G034100			POPTR_007G029600
			POPTR_008G035300			POPTR_017G095300
			POPTR_008G035600			POPTR_011G079700
			POPTR_008G039200			POPTR_005G239300
			POPTR_008G040000			POPTR_006G181500
			POPTR_008G048900			POPTR_010G211600
			POPTR_008G049700			POPTR_004G003200
			POPTR_008G059100			POPTR_003G190800
			POPTR_008G063800			POPTR_001G259100
			POPTR_008G074000			POPTR_001G015500
			POPTR_008G078600			POPTR_009G116000
			POPTR_008G078800			pceberh
			POPTR_008G079400			POPTR_002G126200
			POPTR_008G080900			POPTR_010G188800
			POPTR_008G082800			POPTR_010G144100
			POPTR_008G084800			POPTR_007G080900
			POPTR_008G085300			POPTR_010G210300
			POPTR_008G090000			POPTR_001G118100
			POPTR_008G091000			POPTR_003G195500
			POPTR_008G096700			POPTR_005G207100
			POPTR_008G107600			psbD
			POPTR_008G120000			POPTR_001G001300
			POPTR_008G121300			POPTR_018G070200
			POPTR_008G121900			POPTR_004G007900
			POPTR_008G122200			POPTR_005G162100
			POPTR_008G126900			POPTR_007G070000
			POPTR_008G130300			POPTR_001G268600
			POPTR_008G131500			POPTR_001G356500
			POPTR_008G131800			POPTR_019G008000
			POPTR_008G133200			POPTR_005G251000
			POPTR_008G147200			POPTR_001G067900
			POPTR_008G147800			POPTR_002G165000
			POPTR_008G149100			POPTR_009G028200
			POPTR_008G149200			POPTR_018G084800
			POPTR_008G151600			POPTR_011G100800
			POPTR_008G155500			POPTR_009G133800
			POPTR_008G159400			POPTR_006G086800
			POPTR_008G160400			POPTR_003G128600
			POPTR_008G165200			POPTR_019G055100
			POPTR_008G167400			POPTR_004G172600
			POPTR_008G169100			POPTR_014G016300
			POPTR_008G170400			POPTR_001G262200
			POPTR_008G171200			POPTR_010G212300
			POPTR_008G174100			POPTR_009G039200
			POPTR_008G183800			POPTR_015G094700
			POPTR_008G184800			POPTR_010G069900
			POPTR_008G187400			POPTR_009G015700
			POPTR_008G192500			POPTR_018G037700
			POPTR_008G194200			POPTR_007G055600
			POPTR_008G202100			POPTR_001G026300
			POPTR_008G203600			POPTR_009G124100
			POPTR_008G211800			POPTR_017G028100
			POPTR_008G217300			POPTR_014G147100
			POPTR_009G009300			POPTR_003G126100
			POPTR_009G013400			POPTR_010G142600
			POPTR_009G016900			POPTR_015G092000
			POPTR_009G021200			POPTR_011G033100
			POPTR_009G033600			POPTR_014G017200
			POPTR_009G034900			POPTR_003G086700
			POPTR_009G040600			POPTR_013G092600
			POPTR_009G040700			POPTR_014G154800
			POPTR_009G041100			POPTR_006G080600
			POPTR_009G041800			POPTR_005G232700
			POPTR_009G044500			POPTR_004G071900
			POPTR_009G049200			POPTR_014G169400
			POPTR_009G051800			POPTR_014G172400
			POPTR_009G052000			POPTR_001G251700
			POPTR_009G057500			POPTR_001G032900
			POPTR_009G058600			POPTR_001G314200
			POPTR_009G063700			POPTR_013G018000
			POPTR_009G064300			POPTR_011G093500
			POPTR_009G067700			POPTR_003G020300
			POPTR_009G070900			POPTR_014G112400
			POPTR_009G076200			POPTR_007G035600
			POPTR_009G077800			POPTR_005G040100
			POPTR_009G079800			POPTR_009G065800
			POPTR_009G080200			POPTR_004G042200
			POPTR_009G082100			POPTR_016G088200
			POPTR_009G082400			POPTR_016G000600
			POPTR_009G087400			POPTR_013G102100
			POPTR_009G088900			POPTR_003G086100
			POPTR_009G089300			POPTR_011G023100
			POPTR_009G094800			POPTR_016G136100
			POPTR_009G100800			POPTR_004G157200
			POPTR_009G101500			POPTR_019G058700
			POPTR_009G104300			POPTR_014G122600
			POPTR_009G104900			POPTR_004G199600
			POPTR_009G105100			POPTR_010G052300
			POPTR_009G107800			POPTR_010G073700
			POPTR_009G109900			POPTR_008G062300
			POPTR_009G111000			POPTR_018G066600
			POPTR_009G113300			POPTR_018G093900
			POPTR_009G115500			POPTR_011G135900
			POPTR_009G117500			POPTR_003G192200
			POPTR_009G119300			POPTR_001G161500
			POPTR_009G119800			POPTR_004G116700
			POPTR_009G124900			POPTR_003G073800
			POPTR_009G125100			POPTR_014G193766
			POPTR_009G133000			POPTR_006G243100
			POPTR_009G136100			POPTR_005G076900
			POPTR_009G150600			POPTR_011G111400
			POPTR_009G153900			POPTR_012G115900
			POPTR_009G159300			POPTR_005G229400
			POPTR_009G163100			POPTR_T035100
			POPTR_009G167000			POPTR_004G155300
			POPTR_009G169300			POPTR_009G061600
			POPTR_010G001900			POPTR_003G125800
			POPTR_010G020600			POPTR_015G139800
			POPTR_010G023100			POPTR_011G122100
			POPTR_010G034900			POPTR_019G032900
			POPTR_010G054300			POPTR_008G040300
			POPTR_010G057400			POPTR_008G194800
			POPTR_010G059100			POPTR_015G132700
			POPTR_010G065100			POPTR_005G051300
			POPTR_010G069600			POPTR_013G070600
			POPTR_010G076100			POPTR_010G142300
			POPTR_010G077400			POPTR_001G091032
			POPTR_010G080700			POPTR_014G145200
			POPTR_010G081600			POPTR_014G032400
			POPTR_010G082900			POPTR_005G049100
			POPTR_010G088000			POPTR_004G196500
			POPTR_010G092500			POPTR_002G010300
			POPTR_010G092900			POPTR_001G197400
			POPTR_010G096000			POPTR_010G122500
			POPTR_010G097200			POPTR_010G066600
			POPTR_010G104500			POPTR_001G369000
			POPTR_010G105300			POPTR_001G081500
			POPTR_010G107500			POPTR_010G041100
			POPTR_010G107866			POPTR_015G007300
			POPTR_010G110500			POPTR_004G067900
			POPTR_010G111600			POPTR_006G141900
			POPTR_010G114400			POPTR_006G121400
			POPTR_010G117900			POPTR_015G105600
			POPTR_010G123400			POPTR_004G015500
			POPTR_010G125400			POPTR_014G086100
			POPTR_010G126600			POPTR_009G136600
			POPTR_010G136800			POPTR_005G227300
			POPTR_010G137900			POPTR_003G045500
			POPTR_010G138900			POPTR_004G177700
			POPTR_010G142100			POPTR_011G058500
			POPTR_010G146400			POPTR_009G156400
			POPTR_010G148100			POPTR_002G234300
			POPTR_010G158900			POPTR_016G057400
			POPTR_010G159100			POPTR_006G133500
			POPTR_010G164500			POPTR_006G235132
			POPTR_010G165500			POPTR_014G085500
			POPTR_010G170000			POPTR_004G145700
			POPTR_010G172400			POPTR_016G072100
			POPTR_010G177200			POPTR_011G082800
			POPTR_010G178800			POPTR_011G140800
			POPTR_010G181900			POPTR_003G107800
			POPTR_010G184900			POPTR_009G129800
			POPTR_010G189300			POPTR_013G078100
			POPTR_010G201600			POPTR_008G108000
			POPTR_010G207200			POPTR_004G082300
			POPTR_010G208100			POPTR_001G105100
			POPTR_010G211000			POPTR_019G093900
			POPTR_010G212900			POPTR_009G007200
			POPTR_010G213000			POPTR_010G158400
			POPTR_010G221600			POPTR_002G241000
			POPTR_010G222700			POPTR_008G008900
			POPTR_010G223000			POPTR_001G171200
			POPTR_010G224800			POPTR_019G051400
			POPTR_010G225100			POPTR_002G150700
			POPTR_010G227700			POPTR_007G041000
			POPTR_010G230500			POPTR_007G123400
			POPTR_010G232200			POPTR_011G085100
			POPTR_010G236500			POPTR_012G042700
			POPTR_010G237100			POPTR_T060200
			POPTR_010G241800			POPTR_015G145700
			POPTR_010G247000			POPTR_004G199900
			POPTR_010G248900			POPTR_016G135800
			POPTR_010G250600			POPTR_002G026800
			POPTR_010G254200			POPTR_014G083300
			POPTR_010G254500			POPTR_007G086600
			POPTR_010G254800			POPTR_018G023700
			POPTR_010G255200			POPTR_001G101400
			POPTR_011G022500			POPTR_006G249300
			POPTR_011G023900			POPTR_014G192601
			POPTR_011G031300			POPTR_009G132000
			POPTR_011G042500			POPTR_T167100
			POPTR_011G063400			POPTR_011G109000
			POPTR_011G064600			POPTR_002G083500
			POPTR_011G070900			POPTR_006G033201
			POPTR_011G079600			POPTR_003G095900
			POPTR_011G087500			POPTR_016G073100
			POPTR_011G088400			POPTR_002G141700
			POPTR_011G089000			POPTR_009G028800
			POPTR_011G089700			POPTR_015G126800
			POPTR_011G091200			POPTR_015G027300
			POPTR_011G094100			POPTR_001G087300
			POPTR_011G094500			POPTR_005G105600
			POPTR_011G094900			POPTR_010G150700
			POPTR_011G116300			POPTR_009G107500
			POPTR_011G120100			POPTR_019G094100
			POPTR_011G136000			POPTR_011G158700
			POPTR_011G139900			POPTR_018G031400
			POPTR_011G143300			POPTR_006G250000
			POPTR_011G144700			POPTR_002G020900
			POPTR_011G149300			POPTR_010G161200
			POPTR_011G155800			POPTR_010G175000
			POPTR_012G002600			POPTR_009G146200
			POPTR_012G020500			POPTR_017G061900
			POPTR_012G034000			POPTR_001G323400
			POPTR_012G034800			POPTR_010G081700
			POPTR_012G039000			POPTR_001G398800
			POPTR_012G039100			POPTR_006G201400
			POPTR_012G043800			POPTR_015G085500
			POPTR_012G044600			POPTR_T094100
			POPTR_012G046300			POPTR_018G086000
			POPTR_012G057500			POPTR_003G060100
			POPTR_012G061000			POPTR_008G100600
			POPTR_012G061600			POPTR_010G013400
			POPTR_012G073300			POPTR_008G107200
			POPTR_012G078700			POPTR_016G065300
			POPTR_012G080800
			POPTR_012G080900
			POPTR_012G081600
			POPTR_012G090200
			POPTR_012G094800
			POPTR_012G096600
			POPTR_012G097300
			POPTR_012G119600
			POPTR_012G129000
			POPTR_012G132500
			POPTR_012G142200
			POPTR_012G143600
			POPTR_013G004400
			POPTR_013G007000
			POPTR_013G007300
			POPTR_013G008900
			POPTR_013G009800
			POPTR_013G013700
			POPTR_013G018300
			POPTR_013G021500
			POPTR_013G025000
			POPTR_013G026100
			POPTR_013G035200
			POPTR_013G058300
			POPTR_013G059100
			POPTR_013G067300
			POPTR_013G069000
			POPTR_013G073300
			POPTR_013G073600
			POPTR_013G078701
			POPTR_013G079000
			POPTR_013G084100
			POPTR_013G098700
			POPTR_013G101601
			POPTR_013G101700
			POPTR_013G102200
			POPTR_013G102700
			POPTR_013G105900
			POPTR_013G106000
			POPTR_013G110800
			POPTR_013G111400
			POPTR_013G119800
			POPTR_013G122900
			POPTR_013G127300
			POPTR_013G127800
			POPTR_013G131600
			POPTR_013G135500
			POPTR_013G147200
			POPTR_013G152400
			POPTR_013G158000
			POPTR_013G158400
			POPTR_013G160500
			POPTR_014G001300
			POPTR_014G012100
			POPTR_014G013500
			POPTR_014G018900
			POPTR_014G023800
			POPTR_014G029300
			POPTR_014G037100
			POPTR_014G052600
			POPTR_014G057000
			POPTR_014G058700
			POPTR_014G058800
			POPTR_014G060900
			POPTR_014G066800
			POPTR_014G067700
			POPTR_014G070600
			POPTR_014G071100
			POPTR_014G080500
			POPTR_014G080800
			POPTR_014G081000
			POPTR_014G081300
			POPTR_014G086300
			POPTR_014G096500
			POPTR_014G096700
			POPTR_014G106600
			POPTR_014G110400
			POPTR_014G114200
			POPTR_014G118600
			POPTR_014G119700
			POPTR_014G127400
			POPTR_014G138800
			POPTR_014G139500
			POPTR_014G140900
			POPTR_014G141800
			POPTR_014G142900
			POPTR_014G143000
			POPTR_014G143600
			POPTR_014G149600
			POPTR_014G155800
			POPTR_014G165400
			POPTR_014G166200
			POPTR_014G166600
			POPTR_014G166800
			POPTR_014G170200
			POPTR_014G171800
			POPTR_014G173100
			POPTR_014G174400
			POPTR_014G177100
			POPTR_014G179000
			POPTR_014G179300
			POPTR_014G190600
			POPTR_015G003100
			POPTR_015G003600
			POPTR_015G007200
			POPTR_015G013900
			POPTR_015G017200
			POPTR_015G028200
			POPTR_015G032500
			POPTR_015G035500
			POPTR_015G036000
			POPTR_015G037000
			POPTR_015G037800
			POPTR_015G038600
			POPTR_015G039200
			POPTR_015G051800
			POPTR_015G055400
			POPTR_015G062700
			POPTR_015G064200
			POPTR_015G070500
			POPTR_015G076100
			POPTR_015G078900
			POPTR_015G080000
			POPTR_015G083800
			POPTR_015G092700
			POPTR_015G094000
			POPTR_015G095500
			POPTR_015G096300
			POPTR_015G097200
			POPTR_015G101100
			POPTR_015G110400
			POPTR_015G111000
			POPTR_015G112700
			POPTR_015G113000
			POPTR_015G121600
			POPTR_015G129000
			POPTR_015G147300
			POPTR_016G002100
			POPTR_016G014100
			POPTR_016G018700
			POPTR_016G019800
			POPTR_016G023000
			POPTR_016G025500
			POPTR_016G028900
			POPTR_016G030200
			POPTR_016G030400
			POPTR_016G036100
			POPTR_016G038200
			POPTR_016G040300
			POPTR_016G045900
			POPTR_016G056200
			POPTR_016G078000
			POPTR_016G080000
			POPTR_016G080500
			POPTR_016G085900
			POPTR_016G086600
			POPTR_016G091100
			POPTR_016G109400
			POPTR_016G110500
			POPTR_016G119800
			POPTR_016G127700
			POPTR_016G130500
			POPTR_016G137200
			POPTR_016G137300
			POPTR_016G138900
			POPTR_017G001900
			POPTR_017G009800
			POPTR_017G013300
			POPTR_017G014400
			POPTR_017G028500
			POPTR_017G033200
			POPTR_017G056900
			POPTR_017G060000
			POPTR_017G069600
			POPTR_017G071100
			POPTR_017G071700
			POPTR_017G075200
			POPTR_017G076500
			POPTR_017G079200
			POPTR_017G081100
			POPTR_017G085500
			POPTR_017G087200
			POPTR_017G087700
			POPTR_017G092000
			POPTR_017G111500
			POPTR_017G114000
			POPTR_017G114600
			POPTR_017G124300
			POPTR_017G126300
			POPTR_017G128300
			POPTR_017G129000
			POPTR_017G129800
			POPTR_017G149800
			POPTR_018G001600
			POPTR_018G006100
			POPTR_018G013400
			POPTR_018G016800
			POPTR_018G025800
			POPTR_018G040200
			POPTR_018G052900
			POPTR_018G055300
			POPTR_018G056500
			POPTR_018G068200
			POPTR_018G068600
			POPTR_018G069900
			POPTR_018G075000
			POPTR_018G089700
			POPTR_018G092100
			POPTR_018G104100
			POPTR_018G110700
			POPTR_018G110800
			POPTR_018G114900
			POPTR_018G129700
			POPTR_018G133400
			POPTR_018G139800
			POPTR_018G148800
			POPTR_018G149400
			POPTR_018G150600
			POPTR_019G003100
			POPTR_019G014000
			POPTR_019G024800
			POPTR_019G032800
			POPTR_019G036700
			POPTR_019G050000
			POPTR_019G053800
			POPTR_019G057300
			POPTR_019G057800
			POPTR_019G062600
			POPTR_019G065700
			POPTR_019G071700
			POPTR_019G072800
			POPTR_019G079300
			POPTR_019G082400
			POPTR_019G084900
			POPTR_019G087200
			POPTR_019G088100
			POPTR_019G117900
			POPTR_019G124200
			POPTR_019G131900
			POPTR_1028s00200g
			POPTR_T010600
			POPTR_T011000
			POPTR_T024200
			POPTR_T029800
			POPTR_T030600
			POPTR_T035400
			POPTR_T068932
			POPTR_T071000
			POPTR_T103400
			POPTR_T120300
			POPTR_T161200
			PRX25
			PRX31
			PURA
			THI1
			accD
			petA
			petB
			psaA
			psaB
			psbA
